# Supplementary material for: N-[4-(Dimethyl­amino)­benzyl­idene]-3,4-dimethyl­isoxazol-5-amine
Source: Acta Crystallogr Sect E Struct Rep Online. 2010 Jun 26;66(Pt 7):o1783. doi: 10.1107/S1600536810023780 (PMC3006978; doi:10.1107/S1600536810023780)
Supplement: Supplementary file 1 [file e-66-o1783-sup1.cif]

##############################################################################
###                                                                        ###
###        Electronic paper (Acta Crystallographica Section E)             ###
###                                                                        ###
##############################################################################
#                                                                            #
# This CIF contains the data in a paper accepted for publication in Acta     #
# Crystallographica Section E. It conforms to the requirements of Notes      #
# for Authors for Section E, and has been peer reviewed under the auspices   #
# of the IUCr Commission on Journals.                                        #
#                                                                            #
# Full details of the Crystallographic Information File format               #
# are given in the paper "The Crystallographic Information File (CIF):       #
# a New Standard Archive File for Crystallography" by S. R. Hall, F. H.      #
# Allen and I. D. Brown [Acta Cryst. (1991), A47, 655-685].                  #
#                                                                            #
# The current version of the core CIF dictionary is obtainable from          #
# ftp://ftp.iucr.org/pub/cif_core.dic. The current version number is 2.4.    #
#                                                                            #
# Software is freely available for graphical display of the structure(s) in  #
# this CIF.  For information consult the CIF home page http://www.iucr.org/  #
# cif/home.html                                                              #
#                                                                            #
# This file may be used for bona fide research purposes within the           #
# scientific community so long as proper attribution is given to the journal # 
# article from which it was obtained.                                        #
#                                                                            #
##############################################################################
                                             
data_global
_audit_creation_method     SHELXL-97
_journal_date_recd_electronic     2010-06-15
_journal_date_accepted     2010-06-19
_journal_name_full     'Acta Crystallographica, Section E'
_journal_year     2010
_journal_volume     66
_journal_issue      7
_journal_page_first     o1783
_journal_page_last     o1783
_journal_paper_category     QO
_journal_coeditor_code     JH2170
_publ_contact_author
;
     Dr. Seik Weng Ng
     Department of Chemistry
     University of Malaya
     50603 Kuala Lumpur
     Malaysia
;
_publ_contact_author_email     seikweng@um.edu.my
_publ_contact_author_fax     '03 7967 4193'
_publ_contact_author_phone     '03 7967 6778'
_publ_section_title
;
<i>N</i>-[4-(Dimethylamino)benzylidene]-3,4-dimethylisoxazol-5-amine
;
loop_
    _publ_author_name
    _publ_author_address
    'Asiri, Abdullah M.'
;
Chemistry Department
Faculty of Science
King Abdul Aziz University
PO Box 80203
Jeddah 21589
Saudi Arabia
;
    'Khan,  Salman A.'
;
Chemistry Department
Faculty of Science
King Abdul Aziz University
PO Box 80203
Jeddah 21589
Saudi Arabia
;
    'Tan, Kong Wai'
;
Department of Chemistry
University of Malaya
50603 Kuala Lumpur
Malaysia
;
    'Ng, Seik Weng'
;
Department of Chemistry
University of Malaya
50603 Kuala Lumpur
Malaysia
;
_publ_section_synopsis     .
data_I
_audit_creation_method     SHELXL-97
_chemical_name_systematic
;
<i>N</i>-[4-(Dimethylamino)benzylidene]-3,4-dimethylisoxazol-5-amine
;
_chemical_name_common     ?
_chemical_formula_moiety     'C14 H17 N3 O'
_chemical_formula_sum     'C14 H17 N3 O'
_chemical_formula_iupac     'C14 H17 N3 O'
_chemical_formula_weight     243.31
_chemical_melting_point     ?
_symmetry_cell_setting     triclinic
_symmetry_space_group_name_H-M     'P -1'
_symmetry_space_group_name_Hall     '-P 1'
loop_
    _symmetry_equiv_pos_as_xyz
    'x, y, z'
    '-x, -y, -z'
_cell_length_a     6.5772(6)
_cell_length_b     9.1246(9)
_cell_length_c     10.5380(10)
_cell_angle_alpha     92.9950(10)
_cell_angle_beta     95.1830(10)
_cell_angle_gamma     90.8730(10)
_cell_volume     628.86(10)
_cell_formula_units_Z     2
_cell_measurement_reflns_used     2610
_cell_measurement_theta_min     2.2
_cell_measurement_theta_max     28.3
_cell_measurement_temperature     100(2)
_exptl_crystal_description     Prism
_exptl_crystal_colour     Yellow
_exptl_crystal_size_max     0.35
_exptl_crystal_size_mid     0.15
_exptl_crystal_size_min     0.10
_exptl_crystal_density_diffrn     1.285
_exptl_crystal_density_meas     ?
_exptl_crystal_density_method     'not measured'
_exptl_crystal_F_000     260
_exptl_absorpt_coefficient_mu     0.084
_exptl_absorpt_correction_type     none
_diffrn_ambient_temperature     100(2)
_diffrn_radiation_type     MoK\a
_diffrn_radiation_wavelength     0.71073
_diffrn_radiation_source     'fine-focus sealed tube'
_diffrn_radiation_monochromator     graphite
_diffrn_measurement_device_type     'Bruker SMART APEX diffractometer'
_diffrn_measurement_method     '\w scans'
_diffrn_detector_area_resol_mean     ?
_diffrn_reflns_number     6092
_diffrn_reflns_av_R_equivalents     0.0225
_diffrn_reflns_av_sigmaI/netI     0.0302
_diffrn_reflns_theta_min     1.94
_diffrn_reflns_theta_max     27.49
_diffrn_reflns_theta_full     27.49
_diffrn_measured_fraction_theta_max     0.994
_diffrn_measured_fraction_theta_full     0.994
_diffrn_reflns_limit_h_min     -8
_diffrn_reflns_limit_h_max     8
_diffrn_reflns_limit_k_min     -11
_diffrn_reflns_limit_k_max     11
_diffrn_reflns_limit_l_min     -13
_diffrn_reflns_limit_l_max     13
_diffrn_standards_number     0
_diffrn_standards_interval_count     0
_diffrn_standards_interval_time     0
_diffrn_standards_decay_%     0
_reflns_number_total     2866
_reflns_number_gt     2401
_reflns_threshold_expression     I>2\s(I)
_refine_ls_structure_factor_coef     Fsqd
_refine_ls_matrix_type     full
_refine_ls_R_factor_all     0.0465
_refine_ls_R_factor_gt     0.0390
_refine_ls_wR_factor_gt     0.1068
_refine_ls_wR_factor_ref     0.1129
_refine_ls_goodness_of_fit_ref     1.038
_refine_ls_restrained_S_all     1.038
_refine_ls_number_reflns     2866
_refine_ls_number_parameters     168
_refine_ls_number_restraints     0
_refine_ls_hydrogen_treatment     constr
_refine_ls_weighting_scheme     calc
_refine_ls_weighting_details
         'calc w=1/[\s^2^(Fo^2^)+(0.0652P)^2^+0.0819P] where P=(Fo^2^+2Fc^2^)/3'
_atom_sites_solution_hydrogens     geom
_atom_sites_solution_primary     direct
_atom_sites_solution_secondary     difmap
_refine_ls_shift/su_max     0.001
_refine_ls_shift/su_mean     0.001
_refine_diff_density_max     0.253
_refine_diff_density_min     -0.237
_refine_ls_extinction_method     'SHELXL97 (Sheldrick, 2008)'
_refine_ls_extinction_coef     0.024(5)
_refine_ls_extinction_expression
                                  'Fc^*^=kFc[1+0.001xFc^2^\l^3^/sin(2\q)]^-1/4^'
loop_
    _atom_type_symbol
    _atom_type_description
    _atom_type_scat_dispersion_real
    _atom_type_scat_dispersion_imag
    _atom_type_scat_source
    'C' 'C' 0.0033 0.0016
                         'International Tables Vol C Tables 4.2.6.8 and 6.1.1.4'
    'H' 'H' 0.0000 0.0000
                         'International Tables Vol C Tables 4.2.6.8 and 6.1.1.4'
    'N' 'N' 0.0061 0.0033
                         'International Tables Vol C Tables 4.2.6.8 and 6.1.1.4'
    'O' 'O' 0.0106 0.0060
                         'International Tables Vol C Tables 4.2.6.8 and 6.1.1.4'
_computing_data_collection     'APEX2 (Bruker, 2009)'
_computing_cell_refinement     'SAINT (Bruker, 2009)'
_computing_data_reduction     'SAINT (Bruker, 2009)'
_computing_structure_solution     'SHELXS97 (Sheldrick, 2008)'
_computing_structure_refinement     'SHELXL97 (Sheldrick, 2008)'
_computing_molecular_graphics     'X-SEED (Barbour, 2001)'
_computing_publication_material     'publCIF (Westrip, 2010)'
loop_
    _atom_site_type_symbol
    _atom_site_label
    _atom_site_fract_x
    _atom_site_fract_y
    _atom_site_fract_z
    _atom_site_U_iso_or_equiv
    _atom_site_adp_type
    _atom_site_calc_flag
    _atom_site_refinement_flags
    _atom_site_occupancy
    _atom_site_disorder_assembly
    _atom_site_disorder_group
    O O1 0.34307(12) 0.64426(8) 0.20359(7) 0.0212(2) Uani d . 1 . .
    N N2 0.46514(14) 0.43648(10) 0.31374(9) 0.0188(2) Uani d . 1 . .
    N N3 0.41200(15) 0.73832(10) 0.11248(9) 0.0229(2) Uani d . 1 . .
    N N1 0.13966(15) 0.02064(10) 0.73244(9) 0.0214(2) Uani d . 1 . .
    C C1 -0.06808(18) -0.00795(14) 0.76262(12) 0.0275(3) Uani d . 1 . .
    H H1A -0.1258 0.0831 0.7959 0.041 Uiso calc R 1 . .
    H H1B -0.0673 -0.0816 0.8271 0.041 Uiso calc R 1 . .
    H H1C -0.1511 -0.0446 0.6852 0.041 Uiso calc R 1 . .
    C C3 0.17610(17) 0.11519(11) 0.64040(10) 0.0175(2) Uani d . 1 . .
    C C2 0.29986(19) -0.07284(12) 0.78465(12) 0.0251(3) Uani d . 1 . .
    H H2A 0.3270 -0.1499 0.7204 0.038 Uiso calc R 1 . .
    H H2B 0.2561 -0.1179 0.8604 0.038 Uiso calc R 1 . .
    H H2C 0.4245 -0.0138 0.8084 0.038 Uiso calc R 1 . .
    C C4 0.37269(17) 0.13022(12) 0.59705(10) 0.0189(2) Uani d . 1 . .
    H H4 0.4797 0.0699 0.6293 0.023 Uiso calc R 1 . .
    C C5 0.41094(17) 0.23055(12) 0.50920(10) 0.0184(2) Uani d . 1 . .
    H H5 0.5447 0.2391 0.4827 0.022 Uiso calc R 1 . .
    C C6 0.25736(16) 0.32079(12) 0.45762(10) 0.0176(2) Uani d . 1 . .
    C C7 0.06149(17) 0.30343(12) 0.49799(11) 0.0194(2) Uani d . 1 . .
    H H7 -0.0457 0.3622 0.4634 0.023 Uiso calc R 1 . .
    C C8 0.01988(17) 0.20356(12) 0.58643(11) 0.0201(2) Uani d . 1 . .
    H H8 -0.1148 0.1941 0.6113 0.024 Uiso calc R 1 . .
    C C9 0.29510(17) 0.42739(12) 0.36576(10) 0.0185(2) Uani d . 1 . .
    H H9 0.1903 0.4939 0.3424 0.022 Uiso calc R 1 . .
    C C10 0.49005(17) 0.54187(12) 0.22757(10) 0.0180(2) Uani d . 1 . .
    C C11 0.64745(16) 0.56405(11) 0.15557(10) 0.0180(2) Uani d . 1 . .
    C C12 0.83736(17) 0.47749(13) 0.14888(11) 0.0237(3) Uani d . 1 . .
    H H12A 0.8486 0.4097 0.2182 0.036 Uiso calc R 1 . .
    H H12B 0.9564 0.5444 0.1574 0.036 Uiso calc R 1 . .
    H H12C 0.8318 0.4215 0.0667 0.036 Uiso calc R 1 . .
    C C13 0.58994(17) 0.68813(12) 0.08652(10) 0.0197(2) Uani d . 1 . .
    C C14 0.71023(19) 0.76199(13) -0.00676(11) 0.0245(3) Uani d . 1 . .
    H H14A 0.7154 0.6972 -0.0835 0.037 Uiso calc R 1 . .
    H H14B 0.8493 0.7833 0.0320 0.037 Uiso calc R 1 . .
    H H14C 0.6448 0.8538 -0.0299 0.037 Uiso calc R 1 . .
loop_
    _atom_site_aniso_label
    _atom_site_aniso_U_11
    _atom_site_aniso_U_22
    _atom_site_aniso_U_33
    _atom_site_aniso_U_12
    _atom_site_aniso_U_13
    _atom_site_aniso_U_23
    O1 0.0190(4) 0.0238(4) 0.0218(4) -0.0006(3) 0.0047(3) 0.0072(3)
    N2 0.0200(5) 0.0196(5) 0.0168(5) -0.0031(4) 0.0033(4) 0.0010(3)
    N3 0.0236(5) 0.0256(5) 0.0203(5) -0.0034(4) 0.0033(4) 0.0088(4)
    N1 0.0200(5) 0.0231(5) 0.0224(5) -0.0003(4) 0.0047(4) 0.0078(4)
    C1 0.0240(6) 0.0296(6) 0.0311(7) -0.0021(5) 0.0093(5) 0.0117(5)
    C3 0.0197(6) 0.0169(5) 0.0160(5) -0.0017(4) 0.0026(4) 0.0006(4)
    C2 0.0285(6) 0.0216(6) 0.0267(6) 0.0039(5) 0.0053(5) 0.0092(5)
    C4 0.0176(5) 0.0198(5) 0.0193(5) 0.0015(4) 0.0022(4) 0.0015(4)
    C5 0.0157(5) 0.0208(5) 0.0190(5) -0.0020(4) 0.0039(4) -0.0001(4)
    C6 0.0179(5) 0.0188(5) 0.0159(5) -0.0020(4) 0.0018(4) 0.0001(4)
    C7 0.0165(5) 0.0224(5) 0.0197(5) 0.0010(4) 0.0015(4) 0.0034(4)
    C8 0.0160(5) 0.0241(6) 0.0207(6) -0.0013(4) 0.0038(4) 0.0026(4)
    C9 0.0173(5) 0.0211(5) 0.0168(5) -0.0012(4) 0.0007(4) 0.0012(4)
    C10 0.0182(5) 0.0189(5) 0.0165(5) -0.0020(4) 0.0000(4) 0.0003(4)
    C11 0.0184(5) 0.0206(5) 0.0146(5) -0.0047(4) 0.0010(4) 0.0004(4)
    C12 0.0197(6) 0.0280(6) 0.0242(6) -0.0016(4) 0.0045(5) 0.0038(5)
    C13 0.0205(6) 0.0227(5) 0.0156(5) -0.0052(4) 0.0003(4) 0.0006(4)
    C14 0.0267(6) 0.0273(6) 0.0201(6) -0.0054(5) 0.0039(5) 0.0046(5)
loop_
    _geom_bond_atom_site_label_1
    _geom_bond_atom_site_label_2
    _geom_bond_site_symmetry_2
    _geom_bond_distance
    _geom_bond_publ_flag
    O1 C10 . 1.3709(13) ?
    O1 N3 . 1.4201(11) ?
    N2 C9 . 1.2926(14) ?
    N2 C10 . 1.3745(14) ?
    N3 C13 . 1.3097(15) ?
    N1 C3 . 1.3659(14) ?
    N1 C2 . 1.4533(14) ?
    N1 C1 . 1.4534(14) ?
    C1 H1A . 0.9800 ?
    C1 H1B . 0.9800 ?
    C1 H1C . 0.9800 ?
    C3 C8 . 1.4132(15) ?
    C3 C4 . 1.4168(15) ?
    C2 H2A . 0.9800 ?
    C2 H2B . 0.9800 ?
    C2 H2C . 0.9800 ?
    C4 C5 . 1.3718(15) ?
    C4 H4 . 0.9500 ?
    C5 C6 . 1.4025(15) ?
    C5 H5 . 0.9500 ?
    C6 C7 . 1.4020(15) ?
    C6 C9 . 1.4419(15) ?
    C7 C8 . 1.3788(15) ?
    C7 H7 . 0.9500 ?
    C8 H8 . 0.9500 ?
    C9 H9 . 0.9500 ?
    C10 C11 . 1.3565(15) ?
    C11 C13 . 1.4155(15) ?
    C11 C12 . 1.4930(15) ?
    C12 H12A . 0.9800 ?
    C12 H12B . 0.9800 ?
    C12 H12C . 0.9800 ?
    C13 C14 . 1.4966(15) ?
    C14 H14A . 0.9800 ?
    C14 H14B . 0.9800 ?
    C14 H14C . 0.9800 ?
loop_
    _geom_angle_atom_site_label_1
    _geom_angle_atom_site_label_2
    _geom_angle_atom_site_label_3
    _geom_angle_site_symmetry_1
    _geom_angle_site_symmetry_3
    _geom_angle
    _geom_angle_publ_flag
    C10 O1 N3 . . 107.86(8) ?
    C9 N2 C10 . . 119.52(10) ?
    C13 N3 O1 . . 105.28(9) ?
    C3 N1 C2 . . 120.76(9) ?
    C3 N1 C1 . . 120.12(9) ?
    C2 N1 C1 . . 118.15(9) ?
    N1 C1 H1A . . 109.5 ?
    N1 C1 H1B . . 109.5 ?
    H1A C1 H1B . . 109.5 ?
    N1 C1 H1C . . 109.5 ?
    H1A C1 H1C . . 109.5 ?
    H1B C1 H1C . . 109.5 ?
    N1 C3 C8 . . 121.22(10) ?
    N1 C3 C4 . . 121.27(10) ?
    C8 C3 C4 . . 117.50(10) ?
    N1 C2 H2A . . 109.5 ?
    N1 C2 H2B . . 109.5 ?
    H2A C2 H2B . . 109.5 ?
    N1 C2 H2C . . 109.5 ?
    H2A C2 H2C . . 109.5 ?
    H2B C2 H2C . . 109.5 ?
    C5 C4 C3 . . 121.04(10) ?
    C5 C4 H4 . . 119.5 ?
    C3 C4 H4 . . 119.5 ?
    C4 C5 C6 . . 121.58(10) ?
    C4 C5 H5 . . 119.2 ?
    C6 C5 H5 . . 119.2 ?
    C7 C6 C5 . . 117.44(10) ?
    C7 C6 C9 . . 120.23(10) ?
    C5 C6 C9 . . 122.33(10) ?
    C8 C7 C6 . . 121.91(10) ?
    C8 C7 H7 . . 119.0 ?
    C6 C7 H7 . . 119.0 ?
    C7 C8 C3 . . 120.48(10) ?
    C7 C8 H8 . . 119.8 ?
    C3 C8 H8 . . 119.8 ?
    N2 C9 C6 . . 122.97(10) ?
    N2 C9 H9 . . 118.5 ?
    C6 C9 H9 . . 118.5 ?
    C11 C10 O1 . . 109.95(10) ?
    C11 C10 N2 . . 129.32(10) ?
    O1 C10 N2 . . 120.73(9) ?
    C10 C11 C13 . . 104.10(10) ?
    C10 C11 C12 . . 128.36(10) ?
    C13 C11 C12 . . 127.54(10) ?
    C11 C12 H12A . . 109.5 ?
    C11 C12 H12B . . 109.5 ?
    H12A C12 H12B . . 109.5 ?
    C11 C12 H12C . . 109.5 ?
    H12A C12 H12C . . 109.5 ?
    H12B C12 H12C . . 109.5 ?
    N3 C13 C11 . . 112.81(10) ?
    N3 C13 C14 . . 120.31(10) ?
    C11 C13 C14 . . 126.88(11) ?
    C13 C14 H14A . . 109.5 ?
    C13 C14 H14B . . 109.5 ?
    H14A C14 H14B . . 109.5 ?
    C13 C14 H14C . . 109.5 ?
    H14A C14 H14C . . 109.5 ?
    H14B C14 H14C . . 109.5 ?
loop_
    _geom_torsion_atom_site_label_1
    _geom_torsion_atom_site_label_2
    _geom_torsion_atom_site_label_3
    _geom_torsion_atom_site_label_4
    _geom_torsion_site_symmetry_1
    _geom_torsion_site_symmetry_2
    _geom_torsion_site_symmetry_3
    _geom_torsion_site_symmetry_4
    _geom_torsion
    _geom_torsion_publ_flag
    C10 O1 N3 C13 . . . . 0.59(11) ?
    C2 N1 C3 C8 . . . . 178.20(10) ?
    C1 N1 C3 C8 . . . . 9.66(16) ?
    C2 N1 C3 C4 . . . . -2.91(16) ?
    C1 N1 C3 C4 . . . . -171.45(10) ?
    N1 C3 C4 C5 . . . . -176.74(10) ?
    C8 C3 C4 C5 . . . . 2.19(16) ?
    C3 C4 C5 C6 . . . . -0.80(17) ?
    C4 C5 C6 C7 . . . . -0.81(16) ?
    C4 C5 C6 C9 . . . . 179.64(9) ?
    C5 C6 C7 C8 . . . . 1.00(16) ?
    C9 C6 C7 C8 . . . . -179.45(10) ?
    C6 C7 C8 C3 . . . . 0.44(17) ?
    N1 C3 C8 C7 . . . . 176.93(10) ?
    C4 C3 C8 C7 . . . . -2.01(16) ?
    C10 N2 C9 C6 . . . . -179.54(9) ?
    C7 C6 C9 N2 . . . . -171.57(10) ?
    C5 C6 C9 N2 . . . . 7.97(17) ?
    N3 O1 C10 C11 . . . . -0.86(11) ?
    N3 O1 C10 N2 . . . . 179.38(9) ?
    C9 N2 C10 C11 . . . . -174.71(11) ?
    C9 N2 C10 O1 . . . . 5.00(15) ?
    O1 C10 C11 C13 . . . . 0.75(12) ?
    N2 C10 C11 C13 . . . . -179.51(10) ?
    O1 C10 C11 C12 . . . . -178.70(10) ?
    N2 C10 C11 C12 . . . . 1.03(19) ?
    O1 N3 C13 C11 . . . . -0.13(12) ?
    O1 N3 C13 C14 . . . . -179.61(9) ?
    C10 C11 C13 N3 . . . . -0.38(13) ?
    C12 C11 C13 N3 . . . . 179.08(10) ?
    C10 C11 C13 C14 . . . . 179.06(10) ?
    C12 C11 C13 C14 . . . . -1.47(18) ?
