# Supplementary material for: N-[4-(Dimethyl­amino)­benzyl­idene]-3,4-dimethyl­isoxazol-5-amine
Source: Acta Crystallogr Sect E Struct Rep Online. 2010 Jun 26;66(Pt 7):o1783. doi: 10.1107/S1600536810023780 (PMC3006978; doi:10.1107/S1600536810023780)
Supplement: Supplementary file 2 [file e-66-o1783-Isup2.hkl]

# 
# h,k,l, Fc-squared, Fo-squared, sigma(Fo-squared) and status flag 
# 
data_I
_shelx_title '  P-1' 
_shelx_refln_list_code          4 
_shelx_F_calc_maximum      138.53 
_exptl_crystal_F_000       260.00 
_reflns_d_resolution_high  0.7699 
 
loop_ 
 _symmetry_equiv_pos_as_xyz 
 'x, y, z' 
 '-x, -y, -z' 
 
_cell_length_a     6.5772 
_cell_length_b     9.1246 
_cell_length_c    10.5380 
_cell_angle_alpha  92.995 
_cell_angle_beta   95.183 
_cell_angle_gamma  90.873 
 
_shelx_F_squared_multiplier     1.000 
 
loop_ 
 _refln_index_h 
 _refln_index_k 
 _refln_index_l 
 _refln_F_squared_calc 
 _refln_F_squared_meas 
 _refln_F_squared_sigma 
 _refln_observed_status 
   1   0   0      916.57      942.36     11.06 o 
   2   0   0        2.86        2.83      0.36 o 
   3   0   0      130.88      129.88      2.02 o 
   4   0   0      117.80      137.38      2.25 o 
   5   0   0        3.78        3.76      0.71 o 
   6   0   0       19.62       21.61      2.90 o 
   7   0   0       15.80       16.20      1.48 o 
   8   0   0        2.66        3.19      0.87 o 
  -8   1   0       33.02       30.44      2.04 o 
  -7   1   0        5.93        8.05      1.16 o 
  -6   1   0        5.38        5.09      0.98 o 
  -5   1   0      180.50      171.78      3.94 o 
  -4   1   0       47.04       40.71      1.07 o 
  -3   1   0       19.77       20.44      0.73 o 
  -2   1   0       17.09       21.12      0.69 o 
  -1   1   0     5253.85     5172.97    151.08 o 
   1   1   0       43.72       44.34      0.75 o 
   2   1   0       17.11       19.77      0.55 o 
   3   1   0       14.63       21.32      1.01 o 
   4   1   0      112.41      133.37      2.15 o 
   5   1   0       33.69       30.12      2.57 o 
   6   1   0       52.83       57.53      2.18 o 
   7   1   0       18.21       18.13      1.54 o 
   8   1   0       53.90       56.85      3.92 o 
  -8   2   0        0.02       -1.01      0.91 o 
  -7   2   0        4.45        2.56      0.90 o 
  -6   2   0      497.23      470.39      8.66 o 
  -5   2   0      799.64      780.54     10.01 o 
  -4   2   0       65.09       55.22      1.36 o 
  -3   2   0      250.57      284.55      3.98 o 
  -2   2   0       21.00       29.15      0.78 o 
  -1   2   0      182.62      177.39      2.46 o 
   0   2   0       48.59       38.49      0.73 o 
   1   2   0      137.27      133.20      1.88 o 
   2   2   0      146.16      149.81      2.19 o 
   3   2   0     1140.40     1227.87     14.51 o 
   4   2   0       23.33       30.46      0.90 o 
   5   2   0        0.03        0.29      0.44 o 
   6   2   0       40.92       42.36      1.89 o 
   7   2   0       56.25       56.94      4.39 o 
   8   2   0        0.61        0.72      1.01 o 
  -8   3   0       36.55       29.78      2.27 o 
  -7   3   0        0.37        0.31      0.67 o 
  -6   3   0      101.72       95.29      5.44 o 
  -5   3   0       98.11       89.20      2.01 o 
  -4   3   0      236.78      242.29      3.76 o 
  -3   3   0      313.57      296.33      4.23 o 
  -2   3   0       62.15       74.05      1.46 o 
  -1   3   0       60.81       67.20      1.28 o 
   0   3   0       69.01       68.57      1.49 o 
   1   3   0      102.49       95.62      1.58 o 
   2   3   0        0.00       -0.19      0.15 o 
   3   3   0        1.20        2.13      0.32 o 
   4   3   0       12.24       10.21      0.64 o 
   5   3   0        0.10        0.26      0.41 o 
   6   3   0      126.81      128.14      3.51 o 
   7   3   0        3.13        2.94      0.79 o 
   8   3   0        3.88        2.21      1.27 o 
  -8   4   0        0.26       -0.39      1.15 o 
  -7   4   0        2.03        1.25      1.02 o 
  -6   4   0       13.68       12.68      1.29 o 
  -5   4   0        6.40        5.15      0.61 o 
  -4   4   0       45.49       44.00      1.33 o 
  -3   4   0       92.19       99.24      1.99 o 
  -2   4   0     1750.39     1874.31     28.89 o 
  -1   4   0        1.02        0.89      0.25 o 
   0   4   0      279.00      280.26      3.86 o 
   1   4   0      139.21      142.09      2.26 o 
   2   4   0      108.00      105.85      1.90 o 
   3   4   0      150.29      142.37      3.14 o 
   4   4   0       84.01       87.55      3.12 o 
   5   4   0        9.51        7.66      0.93 o 
   6   4   0       82.21       79.73      2.70 o 
   7   4   0      161.51      148.51      6.27 o 
  -7   5   0       29.06       32.24      3.05 o 
  -6   5   0        0.35        0.65      0.58 o 
  -5   5   0       36.22       30.20      1.77 o 
  -4   5   0       87.36       80.74      1.96 o 
  -3   5   0       37.88       51.35      1.42 o 
  -2   5   0        5.16        4.45      0.49 o 
  -1   5   0      142.18      141.81      2.44 o 
   0   5   0        6.88        6.05      0.49 o 
   1   5   0        1.31        1.33      0.30 o 
   2   5   0      174.58      198.69      3.15 o 
   3   5   0       15.33       16.27      1.14 o 
   4   5   0       74.93       73.50      1.78 o 
   5   5   0        4.83        4.53      0.76 o 
   6   5   0       46.66       47.18      2.09 o 
   7   5   0        5.07        6.78      1.74 o 
  -7   6   0       28.44       29.50      4.70 o 
  -6   6   0       18.48       17.67      1.55 o 
  -5   6   0       16.23       14.75      1.68 o 
  -4   6   0       79.70       74.76      2.59 o 
  -3   6   0        7.78        8.08      0.71 o 
  -2   6   0      165.41      164.65      2.95 o 
  -1   6   0       39.50       35.40      1.30 o 
   0   6   0       13.71       12.51      0.83 o 
   1   6   0      668.67      730.66      9.30 o 
   2   6   0      103.75       99.46      2.07 o 
   3   6   0        4.61        5.13      0.58 o 
   4   6   0        1.73        2.72      0.46 o 
   5   6   0        0.00       -0.41      0.45 o 
   6   6   0        8.17        8.27      1.11 o 
   7   6   0       12.39       15.55      2.43 o 
  -6   7   0        7.24        6.71      1.10 o 
  -5   7   0       20.58       22.94      1.32 o 
  -4   7   0        0.03        0.19      0.36 o 
  -3   7   0        0.23        0.36      0.34 o 
  -2   7   0       24.73       26.48      1.11 o 
  -1   7   0        1.97        2.29      0.44 o 
   0   7   0       72.22       77.26      1.84 o 
   1   7   0       31.00       31.16      2.17 o 
   2   7   0       37.72       35.37      1.69 o 
   3   7   0      113.14      116.52      3.07 o 
   4   7   0       27.96       29.73      1.61 o 
   5   7   0       74.09       75.53      2.99 o 
   6   7   0       13.77       18.30      2.44 o 
  -6   8   0        2.93        3.99      0.94 o 
  -5   8   0        1.03        0.32      0.47 o 
  -4   8   0       37.57       32.08      1.40 o 
  -3   8   0        4.97        5.00      0.87 o 
  -2   8   0        0.39        0.07      0.39 o 
  -1   8   0       58.05       59.10      1.71 o 
   0   8   0       10.74        7.36      1.84 o 
   1   8   0        1.25        0.62      0.37 o 
   2   8   0       38.77       38.57      1.40 o 
   3   8   0       18.38       19.12      1.45 o 
   4   8   0      200.94      208.07      4.90 o 
   5   8   0      119.53      120.90      4.11 o 
   6   8   0        6.01        7.26      1.77 o 
  -5   9   0       18.23       14.78      2.91 o 
  -4   9   0        0.02       -0.08      0.53 o 
  -3   9   0        9.50        6.96      1.11 o 
  -2   9   0       24.41       23.85      1.82 o 
  -1   9   0       57.15       54.24      4.47 o 
   0   9   0      318.63      309.78      6.50 o 
   1   9   0        0.28        0.02      0.48 o 
   2   9   0       10.06        7.33      1.04 o 
   3   9   0       14.44       14.24      2.78 o 
   4   9   0        0.75        1.29      0.92 o 
   5   9   0        8.39        7.10      1.51 o 
  -4  10   0        0.18        0.32      0.63 o 
  -3  10   0        6.04        6.44      1.11 o 
  -2  10   0       16.62       15.47      3.02 o 
  -1  10   0      890.42      939.59     21.17 o 
   0  10   0        5.38        4.66      1.05 o 
   1  10   0       25.20       24.76      1.89 o 
   2  10   0       52.61       56.20      2.48 o 
   3  10   0       30.13       25.52      2.66 o 
   4  10   0        3.10        2.52      1.11 o 
  -3  11   0        3.08        3.19      0.97 o 
  -2  11   0       48.30       49.17      2.54 o 
  -1  11   0        4.29        5.48      1.11 o 
   0  11   0        2.14        1.12      0.72 o 
   1  11   0        3.19        4.02      0.96 o 
   2  11   0        0.01       -0.81      0.54 o 
  -3 -11   1       87.75       93.37      7.87 o 
  -2 -11   1        1.83        1.91      0.78 o 
  -1 -11   1        3.73        3.09      0.90 o 
   0 -11   1        0.36       -0.06      0.56 o 
   1 -11   1       24.65       24.63      2.08 o 
   2 -11   1        1.81        1.72      0.80 o 
   3 -11   1        1.61        1.05      0.76 o 
  -4 -10   1       55.78       59.83      3.62 o 
  -3 -10   1       22.42       23.57      4.66 o 
  -2 -10   1       48.65       49.06      5.02 o 
  -1 -10   1       59.88       60.82      2.56 o 
   0 -10   1       62.68       61.88      2.58 o 
   1 -10   1       46.07       51.23      2.44 o 
   2 -10   1        4.70        4.57      0.98 o 
   3 -10   1        0.31       -0.73      0.91 o 
   4 -10   1        0.57        0.60      0.69 o 
  -5  -9   1        0.03        0.16      0.79 o 
  -4  -9   1       25.06       21.08      2.39 o 
  -3  -9   1       39.18       37.61      1.87 o 
  -2  -9   1       10.99        9.68      1.13 o 
  -1  -9   1       61.17       64.27      3.02 o 
   0  -9   1      236.55      240.92     13.38 o 
   1  -9   1       55.13       61.69      2.49 o 
   2  -9   1       66.11       64.20      2.61 o 
   3  -9   1       14.23       14.09      2.32 o 
   4  -9   1       16.46       16.15      1.57 o 
   5  -9   1        8.48        8.92      1.30 o 
  -6  -8   1       14.08       16.29      2.24 o 
  -5  -8   1       52.12       58.46      3.48 o 
  -4  -8   1      489.88      521.11     13.49 o 
  -3  -8   1       62.82       65.00      2.34 o 
  -2  -8   1       11.14       12.26      1.15 o 
  -1  -8   1        0.22       -0.50      0.51 o 
   0  -8   1       46.98       47.04      1.98 o 
   1  -8   1        7.83        9.09      1.37 o 
   2  -8   1       70.01       67.35      4.29 o 
   3  -8   1        7.26        9.21      1.13 o 
   4  -8   1        3.82        4.11      0.86 o 
   5  -8   1       57.58       54.45      4.12 o 
   6  -8   1        4.40        3.98      0.95 o 
  -6  -7   1      160.75      164.89      4.46 o 
  -5  -7   1      655.93      681.55     11.82 o 
  -4  -7   1       37.82       37.22      1.75 o 
  -3  -7   1       83.82       85.00      2.06 o 
  -2  -7   1      167.47      169.29      3.86 o 
  -1  -7   1        0.78        1.94      1.02 o 
   0  -7   1        5.27        6.10      0.59 o 
   1  -7   1        1.01        0.71      0.44 o 
   2  -7   1       50.63       47.34      1.92 o 
   3  -7   1       62.12       56.32      2.38 o 
   4  -7   1       99.84       93.70      3.33 o 
   5  -7   1       16.45       12.56      1.47 o 
   6  -7   1       16.76       18.25      1.32 o 
  -7  -6   1       12.99       12.05      2.14 o 
  -6  -6   1       38.26       31.38      2.69 o 
  -5  -6   1        3.04        2.52      0.84 o 
  -4  -6   1       36.33       36.53      1.66 o 
  -3  -6   1       49.16       50.88      1.45 o 
  -2  -6   1        0.22        0.12      0.24 o 
  -1  -6   1      214.51      237.51      3.64 o 
   0  -6   1       16.14       13.91      0.72 o 
   1  -6   1       29.00       28.68      1.05 o 
   2  -6   1      198.59      204.84      7.70 o 
   3  -6   1        8.30        7.82      0.70 o 
   4  -6   1      129.69      116.40      2.87 o 
   5  -6   1       29.93       31.24      2.14 o 
   6  -6   1       18.53       18.76      1.58 o 
   7  -6   1        6.70        8.64      1.30 o 
  -7  -5   1        9.08        8.44      1.15 o 
  -6  -5   1        0.06       -0.15      0.53 o 
  -5  -5   1        2.79        1.38      0.54 o 
  -4  -5   1       54.37       58.58      4.58 o 
  -3  -5   1      223.19      215.55      5.33 o 
  -2  -5   1      368.37      392.05      6.61 o 
  -1  -5   1       60.31       59.88      2.39 o 
   0  -5   1       59.23       56.54      3.76 o 
   1  -5   1        0.91        0.93      0.26 o 
   2  -5   1      125.04      136.87      2.45 o 
   3  -5   1        4.59        2.76      0.43 o 
   4  -5   1       28.31       23.06      1.02 o 
   5  -5   1       94.64       99.39      2.35 o 
   6  -5   1       17.27       19.69      1.58 o 
   7  -5   1       72.80       76.96      2.96 o 
  -7  -4   1       37.67       36.99      2.00 o 
  -6  -4   1       53.49       46.93      2.05 o 
  -5  -4   1       24.02       19.44      1.42 o 
  -4  -4   1      116.80      117.31      2.53 o 
  -3  -4   1       28.74       29.70      0.93 o 
  -2  -4   1       18.40       18.70      0.70 o 
  -1  -4   1       34.58       34.66      0.90 o 
   0  -4   1       52.87       60.61      1.39 o 
   1  -4   1        2.80        4.82      0.40 o 
   2  -4   1       95.96       98.65      1.85 o 
   3  -4   1       77.08       88.33      1.85 o 
   4  -4   1        0.92        0.66      0.34 o 
   5  -4   1       81.30       81.04      2.01 o 
   6  -4   1        9.83       11.28      1.21 o 
   7  -4   1        0.17       -1.02      1.00 o 
  -8  -3   1       34.43       27.55      3.21 o 
  -7  -3   1      258.40      238.66      5.58 o 
  -6  -3   1       12.17       14.15      1.30 o 
  -5  -3   1        2.41        2.68      0.63 o 
  -4  -3   1      123.89      117.26      2.04 o 
  -3  -3   1       22.33       27.86      0.82 o 
  -2  -3   1      103.00      114.93      1.90 o 
  -1  -3   1       83.90       84.49      1.43 o 
   0  -3   1      245.41      227.56      3.51 o 
   1  -3   1     2035.36     1858.78     54.17 o 
   2  -3   1      166.65      194.97      2.90 o 
   3  -3   1      374.21      411.77      5.54 o 
   4  -3   1       77.99       78.51      1.76 o 
   5  -3   1      197.77      205.29      5.06 o 
   6  -3   1       28.12       27.33      1.59 o 
   7  -3   1       13.31       12.67      1.45 o 
   8  -3   1        4.70        4.00      1.33 o 
  -8  -2   1        0.01        0.54      1.04 o 
  -7  -2   1       50.30       51.39      2.30 o 
  -6  -2   1       77.03       69.95      2.47 o 
  -5  -2   1       65.19       66.23      2.78 o 
  -4  -2   1       30.97       27.81      2.54 o 
  -3  -2   1      976.17     1101.38     13.13 o 
  -2  -2   1        1.62        1.14      0.20 o 
  -1  -2   1      225.01      210.24      2.76 o 
   0  -2   1       80.20       78.03      1.17 o 
   1  -2   1      672.88      674.16      9.87 o 
   2  -2   1      190.14      208.18      2.95 o 
   3  -2   1       80.04       84.98      1.65 o 
   4  -2   1        0.04       -0.22      0.25 o 
   5  -2   1       56.10       56.00      1.50 o 
   6  -2   1       26.61       27.93      1.76 o 
   7  -2   1       77.61       79.17      2.90 o 
   8  -2   1        8.50       10.74      2.11 o 
  -8  -1   1        0.34        0.49      0.60 o 
  -7  -1   1        0.47        0.83      0.58 o 
  -6  -1   1       47.86       49.61      2.79 o 
  -5  -1   1      120.70      124.67      3.17 o 
  -4  -1   1      601.30      671.74     10.67 o 
  -3  -1   1      200.36      192.28      3.65 o 
  -2  -1   1       15.80       13.51      0.70 o 
  -1  -1   1       65.61       73.76      1.09 o 
   0  -1   1     1733.29     1742.13     74.42 o 
   1  -1   1      301.05      280.46      3.50 o 
   2  -1   1      674.26      641.24      7.73 o 
   3  -1   1      385.42      401.15      5.23 o 
   4  -1   1      477.58      478.31      6.32 o 
   5  -1   1      528.60      543.33      7.28 o 
   6  -1   1      535.41      533.92      9.48 o 
   7  -1   1       58.74       62.67      2.52 o 
   8  -1   1       41.08       48.78      3.59 o 
  -8   0   1       72.72       80.96      5.59 o 
  -7   0   1        4.53        3.33      0.82 o 
  -6   0   1        0.28       -0.44      0.50 o 
  -5   0   1      153.50      153.26      3.63 o 
  -4   0   1        4.80        4.73      0.68 o 
  -3   0   1       25.52       21.02      0.52 o 
  -2   0   1      943.08      921.30     13.23 o 
  -1   0   1     1303.84     1237.55     25.40 o 
   0   0   1      306.82      300.07      3.52 o 
   1   0   1       38.21       37.76      0.67 o 
   2   0   1       12.63       12.60      0.48 o 
   3   0   1       12.61        8.99      0.94 o 
   4   0   1      289.12      300.57      4.25 o 
   5   0   1      237.01      230.88      4.74 o 
   6   0   1       29.49       30.20      1.61 o 
   7   0   1        0.28        0.33      0.55 o 
   8   0   1       33.40       31.31      3.29 o 
  -8   1   1       10.66       10.61      2.31 o 
  -7   1   1       21.95       22.57      1.75 o 
  -6   1   1        0.64        1.11      0.62 o 
  -5   1   1       13.06       16.47      3.31 o 
  -4   1   1       24.60       21.97      0.74 o 
  -3   1   1       11.42       15.08      0.86 o 
  -2   1   1      806.75      726.71     10.22 o 
  -1   1   1     2640.63     2715.91     43.38 o 
   0   1   1      197.77      187.36      3.14 o 
   1   1   1     1282.77     1261.38     16.25 o 
   2   1   1      156.00      140.60      2.60 o 
   3   1   1      238.00      241.77      3.44 o 
   4   1   1       21.98       22.60      0.81 o 
   5   1   1       19.38       21.59      1.24 o 
   6   1   1       34.05       36.39      1.72 o 
   7   1   1        9.09        8.64      1.11 o 
   8   1   1        6.02        9.37      1.99 o 
  -8   2   1        9.57       14.00      3.31 o 
  -7   2   1       14.28       17.59      2.10 o 
  -6   2   1       22.20       22.50      1.68 o 
  -5   2   1      702.10      671.88     14.11 o 
  -4   2   1      243.69      247.38      3.72 o 
  -3   2   1      476.18      510.53      6.54 o 
  -2   2   1      369.11      375.77      4.84 o 
  -1   2   1      412.34      379.27      4.75 o 
   0   2   1       75.15       83.01      2.10 o 
   1   2   1     2759.11     2758.28     61.87 o 
   2   2   1       38.03       34.72      3.57 o 
   3   2   1      116.25      111.30      1.93 o 
   4   2   1       21.89       22.24      0.84 o 
   5   2   1      142.50      149.23      3.53 o 
   6   2   1       23.66       26.28      1.71 o 
   7   2   1        2.63        2.62      1.20 o 
   8   2   1       31.06       33.33      3.57 o 
  -8   3   1       17.48       16.15      1.75 o 
  -7   3   1       50.50       54.30      3.32 o 
  -6   3   1      518.17      504.98      9.25 o 
  -5   3   1      109.09      118.31      2.40 o 
  -4   3   1       24.98       25.71      0.97 o 
  -3   3   1      276.10      275.13      3.99 o 
  -2   3   1        0.15        0.17      0.21 o 
  -1   3   1      126.81      113.97      1.88 o 
   0   3   1       17.15       13.63      0.53 o 
   1   3   1      166.97      164.63      2.80 o 
   2   3   1      157.03      161.72      3.05 o 
   3   3   1      118.15      117.23      2.09 o 
   4   3   1      399.43      443.35      6.58 o 
   5   3   1       73.81       74.59      3.19 o 
   6   3   1       70.62       73.30      2.50 o 
   7   3   1       19.81       19.03      2.55 o 
   8   3   1       27.44       31.37      3.48 o 
  -8   4   1        0.39       -0.25      0.75 o 
  -7   4   1       24.89       25.01      1.93 o 
  -6   4   1        7.77        7.82      1.06 o 
  -5   4   1       74.99       67.18      1.80 o 
  -4   4   1      250.69      251.96      4.01 o 
  -3   4   1        8.15        5.71      0.69 o 
  -2   4   1      251.52      271.12      4.42 o 
  -1   4   1      219.63      215.55      4.42 o 
   0   4   1      296.70      299.29      4.11 o 
   1   4   1        0.93        0.79      0.24 o 
   2   4   1        8.02        7.43      0.79 o 
   3   4   1      321.41      342.86      8.95 o 
   4   4   1        7.59        7.35      0.63 o 
   5   4   1       31.28       28.48      1.53 o 
   6   4   1        3.71        4.31      0.79 o 
   7   4   1       33.52       31.34      3.26 o 
  -7   5   1       19.98       20.39      1.81 o 
  -6   5   1        0.75        1.16      0.65 o 
  -5   5   1       20.91       20.36      1.11 o 
  -4   5   1      128.82      130.86      2.89 o 
  -3   5   1      217.30      237.40      3.83 o 
  -2   5   1        4.79        5.50      0.53 o 
  -1   5   1      320.43      342.11      4.84 o 
   0   5   1      129.74      125.49      2.24 o 
   1   5   1        5.99        7.51      0.70 o 
   2   5   1        1.68        2.09      0.37 o 
   3   5   1        5.79        6.07      0.71 o 
   4   5   1       56.30       62.61      2.20 o 
   5   5   1        0.49        0.42      0.46 o 
   6   5   1       18.32       21.74      2.65 o 
   7   5   1      104.56      102.86      5.29 o 
  -7   6   1       45.73       54.44      4.15 o 
  -6   6   1       47.45       49.10      2.27 o 
  -5   6   1        0.05       -0.25      0.35 o 
  -4   6   1       44.32       42.51      1.48 o 
  -3   6   1       88.89       88.05      2.08 o 
  -2   6   1       25.39       28.95      1.25 o 
  -1   6   1       91.51       94.25      2.03 o 
   0   6   1        6.20        6.92      0.59 o 
   1   6   1       43.11       37.19      1.18 o 
   2   6   1        3.80        3.27      0.47 o 
   3   6   1        4.59        4.26      0.62 o 
   4   6   1      161.61      161.28      3.11 o 
   5   6   1        3.54        4.03      0.77 o 
   6   6   1        0.05        0.64      0.98 o 
   7   6   1       10.81        9.95      2.01 o 
  -6   7   1        5.79        7.54      1.13 o 
  -5   7   1       61.91       59.75      1.93 o 
  -4   7   1       20.49       20.58      1.18 o 
  -3   7   1       39.88       38.51      1.40 o 
  -2   7   1       21.82       25.49      1.11 o 
  -1   7   1       22.55       24.43      1.05 o 
   0   7   1       11.91       12.50      0.85 o 
   1   7   1        0.04       -0.11      0.28 o 
   2   7   1      194.47      203.13      3.58 o 
   3   7   1       33.37       29.99      1.18 o 
   4   7   1       56.53       59.86      1.81 o 
   5   7   1       12.10       16.28      2.24 o 
   6   7   1        2.20        1.89      1.19 o 
  -6   8   1        1.01        0.01      0.60 o 
  -5   8   1       18.40       19.29      1.34 o 
  -4   8   1       60.70       58.37      1.91 o 
  -3   8   1        2.94        2.17      0.53 o 
  -2   8   1       80.86       77.78      2.07 o 
  -1   8   1       81.64       83.57      2.12 o 
   0   8   1        2.41        2.31      0.53 o 
   1   8   1       36.95       39.94      1.41 o 
   2   8   1        1.00        0.91      0.41 o 
   3   8   1       15.12       14.81      1.03 o 
   4   8   1        1.40        1.85      0.68 o 
   5   8   1        8.08        9.16      1.77 o 
   6   8   1       95.61       96.14      5.13 o 
  -5   9   1        9.43        8.49      0.98 o 
  -4   9   1       87.32       86.61      3.95 o 
  -3   9   1       16.94       18.55      1.48 o 
  -2   9   1        2.46        2.63      0.57 o 
  -1   9   1       27.23       26.50      1.33 o 
   0   9   1        4.21        2.76      0.56 o 
   1   9   1       16.14       17.49      1.57 o 
   2   9   1       44.59       46.90      1.67 o 
   3   9   1       78.22       80.75      2.73 o 
   4   9   1      127.19      136.72      3.88 o 
  -4  10   1       13.15       15.42      1.66 o 
  -3  10   1       17.84       17.44      1.69 o 
  -2  10   1        3.19        4.28      0.97 o 
  -1  10   1       28.91       33.20      2.47 o 
   0  10   1        6.16        6.61      1.42 o 
   1  10   1       23.47       21.56      2.09 o 
   2  10   1       30.19       34.20      1.97 o 
   3  10   1        5.87        7.67      1.14 o 
  -3  11   1        8.16        9.39      1.42 o 
  -2  11   1       44.96       48.77      3.26 o 
  -1  11   1        2.42        3.68      0.97 o 
   0  11   1       98.20      111.45      9.01 o 
   1  11   1        3.33        3.81      1.51 o 
   2  11   1       34.87       39.98      3.73 o 
  -2 -11   2        3.73        4.71      1.00 o 
  -1 -11   2       67.52       68.46      2.90 o 
   0 -11   2        1.27        0.87      0.67 o 
   1 -11   2        1.98        1.61      0.78 o 
   2 -11   2        1.25        1.64      1.03 o 
   3 -11   2        0.74        0.59      0.72 o 
  -4 -10   2        2.63        1.05      1.07 o 
  -3 -10   2        1.10        0.21      0.83 o 
  -2 -10   2      178.47      173.25      6.43 o 
  -1 -10   2        1.25        1.25      0.66 o 
   0 -10   2        5.00        6.06      1.31 o 
   1 -10   2        2.66        2.46      0.79 o 
   2 -10   2        1.95        0.46      0.83 o 
   3 -10   2        1.39        2.10      0.79 o 
   4 -10   2        7.53        6.97      1.21 o 
  -5  -9   2       10.88       12.79      2.01 o 
  -4  -9   2        1.74        2.69      1.08 o 
  -3  -9   2        5.66        5.95      1.41 o 
  -2  -9   2       18.38       15.80      1.55 o 
  -1  -9   2        4.02        4.37      0.83 o 
   0  -9   2       10.53       11.69      1.26 o 
   1  -9   2       11.11       10.05      1.21 o 
   2  -9   2      475.51      466.88      9.06 o 
   3  -9   2        1.40        1.41      1.05 o 
   4  -9   2       12.86       14.94      1.56 o 
   5  -9   2        4.43        6.29      1.61 o 
  -6  -8   2        1.13        2.09      1.08 o 
  -5  -8   2       56.29       57.82      3.51 o 
  -4  -8   2        0.47        0.28      0.75 o 
  -3  -8   2       49.20       49.42      2.44 o 
  -2  -8   2      192.27      195.28      4.51 o 
  -1  -8   2       82.78       72.67      2.44 o 
   0  -8   2       31.42       33.96      2.46 o 
   1  -8   2     1278.54     1245.67     19.41 o 
   2  -8   2      163.09      149.80      3.98 o 
   3  -8   2       23.03       22.21      1.92 o 
   4  -8   2        3.34        2.90      0.78 o 
   5  -8   2        0.95        2.08      0.76 o 
   6  -8   2       18.91       17.47      1.68 o 
  -6  -7   2        0.00        0.38      0.78 o 
  -5  -7   2       38.29       38.19      1.90 o 
  -4  -7   2       58.03       58.21      2.21 o 
  -3  -7   2       56.31       58.22      1.64 o 
  -2  -7   2        2.66        2.51      0.45 o 
  -1  -7   2        5.69        5.34      0.53 o 
   0  -7   2       72.00       75.43      4.69 o 
   1  -7   2       14.62       12.80      1.14 o 
   2  -7   2       86.87       85.60      1.99 o 
   3  -7   2       28.06       24.37      1.87 o 
   4  -7   2        4.80        2.90      0.62 o 
   5  -7   2       30.39       26.42      1.34 o 
   6  -7   2        3.97        6.52      0.85 o 
  -7  -6   2       15.02       16.99      2.09 o 
  -6  -6   2       32.06       31.63      1.79 o 
  -5  -6   2        7.30        7.41      1.00 o 
  -4  -6   2      529.60      528.43     10.28 o 
  -3  -6   2       14.18       13.58      0.88 o 
  -2  -6   2      237.69      255.95      5.94 o 
  -1  -6   2       40.08       42.94      1.14 o 
   0  -6   2        2.73        3.73      0.60 o 
   1  -6   2       54.81       59.54      1.96 o 
   2  -6   2        3.38        4.00      0.47 o 
   3  -6   2       22.08       18.85      1.09 o 
   4  -6   2       13.47        8.94      0.80 o 
   5  -6   2        8.63        5.91      0.73 o 
   6  -6   2        5.26        6.89      1.61 o 
   7  -6   2        0.47        0.24      0.73 o 
  -7  -5   2       21.61       20.56      1.76 o 
  -6  -5   2       67.37       65.92      3.05 o 
  -5  -5   2        1.09        0.93      0.80 o 
  -4  -5   2       46.16       44.12      1.74 o 
  -3  -5   2       37.15       40.25      1.18 o 
  -2  -5   2       34.07       31.63      0.99 o 
  -1  -5   2       89.23      100.74      1.83 o 
   0  -5   2      451.76      494.97     10.49 o 
   1  -5   2        2.75        1.53      0.28 o 
   2  -5   2      103.90       99.67      1.98 o 
   3  -5   2       22.43       22.15      0.93 o 
   4  -5   2        9.52       10.75      0.81 o 
   5  -5   2        2.08        1.67      0.46 o 
   6  -5   2        3.12        4.83      0.90 o 
   7  -5   2       35.48       40.92      2.16 o 
  -7  -4   2       17.67       17.97      1.61 o 
  -6  -4   2        0.28        0.32      0.69 o 
  -5  -4   2        7.85        9.09      1.01 o 
  -4  -4   2        0.54        0.48      0.41 o 
  -3  -4   2      238.75      246.63      4.76 o 
  -2  -4   2       29.10       26.16      0.82 o 
  -1  -4   2     1764.32     1926.17     22.32 o 
   0  -4   2       48.13       52.21      1.53 o 
   1  -4   2       21.56       21.04      0.68 o 
   2  -4   2      228.06      240.49      5.10 o 
   3  -4   2       66.28       67.57      1.58 o 
   4  -4   2       65.94       59.25      1.58 o 
   5  -4   2      151.05      144.09      3.09 o 
   6  -4   2       44.79       45.02      2.03 o 
   7  -4   2       12.16       11.15      1.37 o 
  -8  -3   2        0.35        1.10      0.68 o 
  -7  -3   2       14.46       19.09      1.63 o 
  -6  -3   2      158.18      145.41      3.84 o 
  -5  -3   2       94.79       84.74      2.59 o 
  -4  -3   2       16.81       23.06      1.19 o 
  -3  -3   2      130.46      133.95      2.18 o 
  -2  -3   2       61.29       64.43      1.27 o 
  -1  -3   2       33.88       33.93      0.79 o 
   0  -3   2       30.88       31.37      0.63 o 
   1  -3   2      343.62      341.48      4.42 o 
   2  -3   2       85.94      108.35      1.90 o 
   3  -3   2      532.82      601.74      7.74 o 
   4  -3   2       13.95       18.48      0.86 o 
   5  -3   2       51.02       46.13      1.45 o 
   6  -3   2       14.34       13.62      1.29 o 
   7  -3   2        5.74        4.96      1.17 o 
   8  -3   2        1.20        1.02      1.00 o 
  -8  -2   2        1.98        0.82      0.69 o 
  -7  -2   2       96.31       93.12      3.17 o 
  -6  -2   2       94.68       83.64      2.76 o 
  -5  -2   2       59.68       53.82      1.99 o 
  -4  -2   2        2.27        2.09      0.50 o 
  -3  -2   2      128.32      129.45      2.40 o 
  -2  -2   2       47.32       57.86      1.11 o 
  -1  -2   2     1176.22     1196.46     13.93 o 
   0  -2   2      441.24      428.86      6.50 o 
   1  -2   2        7.87       10.15      0.43 o 
   2  -2   2      988.29     1098.98     13.00 o 
   3  -2   2      367.04      423.87      5.62 o 
   4  -2   2       39.13       34.79      1.10 o 
   5  -2   2       38.70       37.41      1.26 o 
   6  -2   2       14.34       14.11      1.33 o 
   7  -2   2        2.64        0.92      1.21 o 
   8  -2   2       17.67       19.45      2.68 o 
  -8  -1   2        7.13        7.23      1.15 o 
  -7  -1   2        0.21        0.06      0.52 o 
  -6  -1   2      166.68      159.51      4.04 o 
  -5  -1   2       17.15       17.57      1.31 o 
  -4  -1   2       62.66       60.70      2.44 o 
  -3  -1   2        0.18        1.10      0.40 o 
  -2  -1   2      872.40      897.83     10.62 o 
  -1  -1   2       98.86       91.54      2.30 o 
   0  -1   2      337.09      330.58      4.00 o 
   1  -1   2        4.82        2.85      0.37 o 
   2  -1   2       90.25       84.07      1.87 o 
   3  -1   2       64.06       65.76      1.37 o 
   4  -1   2      536.18      543.54      7.11 o 
   5  -1   2      101.87      100.29      2.12 o 
   6  -1   2      219.55      228.95      5.04 o 
   7  -1   2       94.45       90.58      4.61 o 
   8  -1   2       25.91       16.91      2.49 o 
  -8   0   2        0.01        0.12      0.83 o 
  -7   0   2       21.38       21.66      1.74 o 
  -6   0   2       33.27       30.47      2.68 o 
  -5   0   2       90.20       93.72      2.71 o 
  -4   0   2       34.90       33.95      2.04 o 
  -3   0   2      738.48      842.06     10.17 o 
  -2   0   2        7.78        7.52      0.66 o 
  -1   0   2       48.25       40.58      1.00 o 
   0   0   2      340.32      317.58      3.86 o 
   1   0   2      184.24      184.18      2.51 o 
   2   0   2        0.48        1.99      0.27 o 
   3   0   2        6.76       10.75      0.61 o 
   5   0   2      218.55      219.04      3.53 o 
   6   0   2      551.09      564.40      9.80 o 
   7   0   2       29.70       24.13      2.75 o 
   8   0   2        0.90        1.79      1.14 o 
  -8   1   2       68.69       80.86      3.16 o 
  -7   1   2        1.94        1.67      0.80 o 
  -6   1   2        9.84       10.09      1.18 o 
  -5   1   2        0.19        0.44      0.48 o 
  -4   1   2       27.79       33.98      1.22 o 
  -3   1   2      142.46      171.91      2.59 o 
  -2   1   2       11.27       11.19      0.48 o 
  -1   1   2        9.84        7.92      0.52 o 
   0   1   2       39.08       44.94      0.82 o 
   1   1   2    17042.28    16314.49    300.69 o 
   2   1   2      603.85      615.82      7.45 o 
   3   1   2       37.81       34.48      1.17 o 
   4   1   2       11.56       13.40      0.72 o 
   5   1   2        0.14        0.38      0.63 o 
   6   1   2        0.81        0.61      0.95 o 
   7   1   2       29.66       26.98      2.88 o 
   8   1   2       21.60       27.17      3.25 o 
  -8   2   2        0.54        0.75      0.77 o 
  -7   2   2       43.23       44.56      3.25 o 
  -6   2   2        9.04        8.66      1.14 o 
  -5   2   2       42.25       40.76      2.01 o 
  -4   2   2        0.36        1.52      0.33 o 
  -3   2   2      201.78      218.11      3.24 o 
  -2   2   2       11.94       10.93      0.53 o 
  -1   2   2       25.91       23.54      0.68 o 
   0   2   2    19191.40    19049.26    498.70 o 
   1   2   2     2071.52     2081.79     25.03 o 
   2   2   2      119.10      113.81      1.95 o 
   3   2   2        5.16        5.84      0.47 o 
   4   2   2        7.26        8.13      0.62 o 
   5   2   2        0.68        0.54      0.39 o 
   6   2   2        1.24        1.26      0.89 o 
   7   2   2        1.39        1.41      1.11 o 
   8   2   2        1.66        3.73      1.48 o 
  -8   3   2       20.13       20.55      1.93 o 
  -7   3   2        0.19       -1.02      0.68 o 
  -6   3   2        7.47        8.74      2.20 o 
  -5   3   2      391.64      376.55      5.52 o 
  -4   3   2      604.64      570.75      7.63 o 
  -3   3   2       33.03       34.09      1.02 o 
  -2   3   2       78.57       91.79      1.74 o 
  -1   3   2      187.35      212.94      3.08 o 
   0   3   2       62.94       48.04      1.07 o 
   1   3   2        1.31        1.95      1.22 o 
   2   3   2       18.45       15.66      0.62 o 
   3   3   2       86.79       95.91      2.14 o 
   4   3   2      233.43      251.87      4.85 o 
   5   3   2        1.31        0.64      0.44 o 
   6   3   2       18.36       16.62      2.24 o 
   7   3   2       49.35       46.78      3.47 o 
  -8   4   2        1.94        1.57      1.06 o 
  -7   4   2        7.50        9.10      1.52 o 
  -6   4   2       71.26       64.51      2.52 o 
  -5   4   2      652.99      620.46      8.48 o 
  -4   4   2       33.76       30.17      1.54 o 
  -3   4   2      135.67      135.32      2.49 o 
  -2   4   2      281.23      271.27      3.99 o 
  -1   4   2        1.28        0.23      0.22 o 
   0   4   2        8.33        8.28      0.90 o 
   1   4   2       25.15       27.53      1.42 o 
   2   4   2      101.69       98.75      3.23 o 
   3   4   2      147.15      149.00      3.32 o 
   4   4   2      102.85      124.97      4.83 o 
   5   4   2        2.64        1.89      0.50 o 
   6   4   2        2.69        0.97      0.98 o 
   7   4   2       65.96       61.34      4.00 o 
  -7   5   2        2.09        2.28      0.83 o 
  -6   5   2        6.71        4.09      0.88 o 
  -5   5   2      102.78      100.73      2.38 o 
  -4   5   2        6.56        7.75      0.74 o 
  -3   5   2       14.80       13.77      0.87 o 
  -2   5   2       50.13       54.40      1.44 o 
  -1   5   2      533.10      524.44     10.06 o 
   0   5   2        0.07       -0.24      0.21 o 
   1   5   2       73.30       77.91      1.68 o 
   2   5   2       11.56       10.14      1.06 o 
   3   5   2       23.73       19.37      0.88 o 
   4   5   2        4.47        3.40      0.52 o 
   5   5   2       11.02       12.49      1.89 o 
   6   5   2       40.12       40.96      3.19 o 
   7   5   2        8.78        5.83      1.70 o 
  -7   6   2        2.67        4.54      1.03 o 
  -6   6   2        0.00        0.21      0.55 o 
  -5   6   2        7.28        5.18      0.69 o 
  -4   6   2       87.83       79.62      2.58 o 
  -3   6   2       73.54       70.94      1.85 o 
  -2   6   2      563.86      581.25      7.90 o 
  -1   6   2       20.22       20.74      1.41 o 
   0   6   2       65.99       71.44      1.73 o 
   1   6   2        0.01       -0.01      0.26 o 
   2   6   2       21.86       18.68      1.12 o 
   3   6   2        1.61        0.68      0.34 o 
   4   6   2       77.50       83.26      2.58 o 
   5   6   2       24.03       20.03      2.40 o 
   6   6   2       29.12       28.28      3.06 o 
  -6   7   2       21.78       24.99      1.96 o 
  -5   7   2        0.75        0.66      0.46 o 
  -4   7   2       33.18       30.30      1.53 o 
  -3   7   2       17.28       15.19      1.04 o 
  -2   7   2        5.19        5.18      0.64 o 
  -1   7   2       57.52       57.45      1.66 o 
   0   7   2        0.85        1.43      0.42 o 
   1   7   2        2.32        3.47      0.51 o 
   2   7   2      217.31      232.62      3.96 o 
   3   7   2       43.46       40.99      1.91 o 
   4   7   2       10.35        9.43      0.86 o 
   5   7   2        1.99        0.29      0.91 o 
   6   7   2        9.76        9.62      1.95 o 
  -6   8   2       33.24       38.25      2.15 o 
  -5   8   2        0.02       -0.09      0.42 o 
  -4   8   2        1.07        0.51      0.45 o 
  -3   8   2        1.72        1.31      0.48 o 
  -2   8   2       60.79       65.21      1.93 o 
  -1   8   2       16.20       16.54      1.09 o 
   0   8   2       14.13       14.97      1.03 o 
   1   8   2      168.70      177.57      3.40 o 
   2   8   2       57.45       52.45      1.68 o 
   3   8   2       17.24       15.55      1.92 o 
   4   8   2       12.10       13.83      2.06 o 
   5   8   2        0.99        2.01      1.20 o 
  -5   9   2       12.94       11.06      1.12 o 
  -4   9   2        0.18        0.15      0.49 o 
  -3   9   2       16.18       17.11      2.02 o 
  -2   9   2        7.40        6.56      0.80 o 
  -1   9   2        0.15        0.09      0.39 o 
   0   9   2       30.13       33.15      2.13 o 
   1   9   2        8.38        7.32      0.80 o 
   2   9   2        0.13        0.23      0.41 o 
   3   9   2       62.39       67.46      2.94 o 
   4   9   2       32.06       28.11      2.97 o 
   5   9   2       69.39       63.11      4.10 o 
  -4  10   2       23.16       20.64      1.91 o 
  -3  10   2        0.01       -0.42      0.59 o 
  -2  10   2        1.11        1.16      0.54 o 
  -1  10   2       24.79       25.24      1.44 o 
   0  10   2       43.18       42.50      1.71 o 
   1  10   2        9.41        9.83      0.99 o 
   2  10   2        0.89        1.16      0.69 o 
  -2  11   2        0.97        0.94      0.78 o 
  -1  11   2        7.24        7.76      1.27 o 
   0  11   2      429.73      466.29     21.00 o 
   1  11   2       26.17       26.98      2.15 o 
   2  11   2        1.64        2.16      0.81 o 
  -2 -11   3       30.24       31.04      2.08 o 
  -1 -11   3        0.42        0.06      0.68 o 
   0 -11   3        4.18        2.64      0.85 o 
   1 -11   3        0.76        1.51      1.22 o 
   2 -11   3       53.09       57.30      2.77 o 
  -4 -10   3        2.50        4.39      1.35 o 
  -3 -10   3        0.34        0.07      0.78 o 
  -2 -10   3      112.34      106.10      4.40 o 
  -1 -10   3        0.21        0.18      0.53 o 
   0 -10   3        0.00        0.22      0.52 o 
   1 -10   3        7.52        7.51      2.35 o 
   2 -10   3        6.15        6.91      1.15 o 
   3 -10   3        1.00        0.91      0.71 o 
   4 -10   3        2.37        4.57      2.04 o 
  -5  -9   3        1.32        1.65      0.98 o 
  -4  -9   3        2.58        1.20      0.91 o 
  -3  -9   3      191.10      188.25      4.65 o 
  -2  -9   3        8.73        7.47      1.02 o 
  -1  -9   3       53.94       50.16      3.09 o 
   0  -9   3       57.40       59.21      2.42 o 
   1  -9   3      129.44      114.47      3.48 o 
   2  -9   3        0.39        0.39      0.53 o 
   3  -9   3        9.96        9.22      1.21 o 
   4  -9   3        7.51        7.56      1.17 o 
   5  -9   3       20.19       20.93      1.89 o 
  -6  -8   3        3.12        3.12      1.21 o 
  -5  -8   3        3.67        2.46      1.13 o 
  -4  -8   3       17.72       16.45      2.18 o 
  -3  -8   3       51.28       49.97      2.05 o 
  -2  -8   3       35.99       35.25      1.73 o 
  -1  -8   3      110.01      100.44      2.95 o 
   0  -8   3        0.99        1.22      0.67 o 
   1  -8   3      187.10      191.68      4.60 o 
   2  -8   3       85.87       89.86      2.99 o 
   3  -8   3        0.98        0.47      0.67 o 
   4  -8   3       17.53       16.29      1.54 o 
   5  -8   3        0.20        1.27      0.70 o 
   6  -8   3        2.30        1.76      0.78 o 
  -6  -7   3       32.45       32.76      2.71 o 
  -5  -7   3        2.78        1.76      0.94 o 
  -4  -7   3        9.70        9.08      1.58 o 
  -3  -7   3      152.77      158.90      3.80 o 
  -2  -7   3       29.88       28.65      1.92 o 
  -1  -7   3        6.58        4.57      0.72 o 
   0  -7   3      285.37      289.56      8.16 o 
   1  -7   3      246.77      242.14      5.15 o 
   2  -7   3       43.18       43.92      4.74 o 
   3  -7   3       10.16        8.48      1.05 o 
   4  -7   3       35.89       37.22      2.10 o 
   5  -7   3        7.15        7.13      1.06 o 
   6  -7   3       14.96       10.09      1.28 o 
  -7  -6   3        0.01       -0.41      0.73 o 
  -6  -6   3       59.11       59.51      2.47 o 
  -5  -6   3       99.73       99.08      3.02 o 
  -4  -6   3     1371.51     1393.77     21.14 o 
  -3  -6   3        5.02        5.45      0.57 o 
  -2  -6   3      120.44      119.34      2.25 o 
  -1  -6   3      243.95      246.77      4.90 o 
   0  -6   3       18.29       15.28      1.11 o 
   1  -6   3        6.31        6.06      0.48 o 
   2  -6   3       84.98       87.17      2.18 o 
   3  -6   3       21.72       24.34      1.38 o 
   4  -6   3        3.17        2.45      0.50 o 
   5  -6   3      114.94      100.28      2.48 o 
   6  -6   3        0.37        0.27      0.59 o 
   7  -6   3        0.19        0.62      1.31 o 
  -7  -5   3        0.60        0.34      0.58 o 
  -6  -5   3      105.46      107.92      5.49 o 
  -5  -5   3      633.79      621.40     10.67 o 
  -4  -5   3        3.39        1.52      0.52 o 
  -3  -5   3        2.24        2.68      0.41 o 
  -2  -5   3       22.26       21.95      0.81 o 
  -1  -5   3       27.72       33.96      1.06 o 
   0  -5   3       65.92       69.51      3.51 o 
   1  -5   3       89.69       81.02      1.56 o 
   2  -5   3       13.78       13.12      0.69 o 
   3  -5   3      211.28      205.82      4.38 o 
   4  -5   3      104.90       86.42      2.07 o 
   5  -5   3       57.46       49.69      1.61 o 
   6  -5   3       32.40       28.93      2.28 o 
   7  -5   3       24.64       24.55      2.74 o 
  -7  -4   3        2.12        2.03      0.76 o 
  -6  -4   3        0.10        0.93      0.59 o 
  -5  -4   3       19.01       19.28      1.55 o 
  -4  -4   3        1.64        3.13      0.70 o 
  -3  -4   3      252.65      255.90      3.76 o 
  -2  -4   3      105.01      110.94      1.94 o 
  -1  -4   3      738.95      834.24     10.06 o 
   0  -4   3       55.10       52.42      1.58 o 
   1  -4   3       10.67       14.58      0.56 o 
   2  -4   3       72.25       89.92      1.76 o 
   3  -4   3       75.24       73.95      1.69 o 
   4  -4   3       71.42       62.46      1.65 o 
   5  -4   3       42.33       36.93      3.06 o 
   6  -4   3       33.35       34.98      1.78 o 
   7  -4   3        1.94        2.21      1.14 o 
  -8  -3   3       23.53       20.63      1.83 o 
  -7  -3   3        8.97        8.63      1.20 o 
  -6  -3   3        9.62        9.08      1.11 o 
  -5  -3   3        3.98        6.32      0.88 o 
  -4  -3   3       29.98       27.01      1.29 o 
  -3  -3   3      405.24      407.18      5.38 o 
  -2  -3   3      267.83      287.32      4.96 o 
  -1  -3   3       33.68       36.85      0.81 o 
   0  -3   3       68.15       67.29      1.69 o 
   1  -3   3       34.62       32.58      0.93 o 
   2  -3   3       53.28       55.72      1.66 o 
   3  -3   3       18.14       17.18      0.77 o 
   4  -3   3        3.67        2.07      0.42 o 
   5  -3   3       76.07       71.85      1.86 o 
   6  -3   3        1.72        0.51      0.57 o 
  -8  -2   3        0.86        1.32      1.02 o 
  -7  -2   3       38.07       34.40      1.95 o 
  -6  -2   3      400.17      348.21      6.96 o 
  -5  -2   3        1.17        1.80      0.57 o 
  -4  -2   3        7.11        9.37      0.88 o 
  -3  -2   3      193.03      189.29      3.35 o 
  -2  -2   3      159.00      181.69      2.62 o 
  -1  -2   3      222.56      252.16      3.32 o 
   0  -2   3      403.86      427.59      5.24 o 
   1  -2   3        6.14        4.51      0.43 o 
   2  -2   3      832.04      859.31     15.16 o 
   3  -2   3      222.33      256.40      3.75 o 
   4  -2   3       12.51       15.09      0.82 o 
   5  -2   3      141.40      141.47      2.73 o 
   6  -2   3       55.21       49.92      2.07 o 
   7  -2   3        1.60        0.44      0.85 o 
   8  -2   3       21.66       18.91      2.66 o 
  -8  -1   3        5.97        5.34      1.04 o 
  -7  -1   3      112.42       92.94      3.18 o 
  -6  -1   3       79.25       83.14      2.77 o 
  -5  -1   3       48.06       46.54      1.87 o 
  -4  -1   3      113.23      110.92      2.85 o 
  -3  -1   3       11.33       13.05      0.62 o 
  -2  -1   3      390.04      449.88     10.02 o 
  -1  -1   3       28.25       31.64      0.74 o 
   0  -1   3        2.19        4.60      0.97 o 
   1  -1   3      616.05      606.43      9.07 o 
   2  -1   3      772.72      831.89     10.36 o 
   3  -1   3      150.52      184.27      2.85 o 
   4  -1   3        0.02       -0.14      0.28 o 
   6  -1   3       90.63       95.62      4.45 o 
   7  -1   3       19.86       24.14      2.78 o 
   8  -1   3       12.87        8.29      1.92 o 
  -8   0   3       12.43       18.52      1.77 o 
  -7   0   3        0.37        0.15      1.19 o 
  -6   0   3       58.39       55.94      2.27 o 
  -5   0   3       24.12       28.63      1.49 o 
  -4   0   3      124.88      117.16      4.65 o 
  -3   0   3     1257.08     1389.04     16.46 o 
  -2   0   3        9.96        7.54      0.69 o 
  -1   0   3       13.77       13.51      0.64 o 
   0   0   3      798.25      785.64      9.25 o 
   1   0   3        6.03        6.87      0.29 o 
   2   0   3      162.93      173.52      5.52 o 
   3   0   3       13.64       14.30      0.70 o 
   4   0   3       58.07       60.72      1.47 o 
   5   0   3       27.58       29.76      1.12 o 
   7   0   3       96.48       98.93      4.99 o 
   8   0   3       15.83       19.73      2.83 o 
  -8   1   3        0.98        1.16      1.49 o 
  -7   1   3       53.38       57.27      2.52 o 
  -6   1   3       59.09       57.91      2.85 o 
  -5   1   3       21.96       22.91      2.22 o 
  -4   1   3      580.30      617.09      7.92 o 
  -3   1   3        8.39        6.19      0.48 o 
  -2   1   3        2.12        0.84      0.29 o 
  -1   1   3      603.25      578.64      7.13 o 
   0   1   3     1516.63     1524.69     17.87 o 
   1   1   3      298.50      287.01      4.81 o 
   2   1   3      438.84      420.69      6.14 o 
   3   1   3       17.75       20.74      1.09 o 
   4   1   3      112.31      115.26      2.14 o 
   5   1   3      746.89      772.27      9.94 o 
   6   1   3      226.84      242.57      8.12 o 
   7   1   3       57.44       56.34      3.75 o 
   8   1   3        9.12        7.58      1.89 o 
  -8   2   3       35.46       43.60      8.80 o 
  -7   2   3        3.67        2.09      1.61 o 
  -6   2   3        0.31        0.36      0.58 o 
  -5   2   3       26.55       23.16      1.46 o 
  -4   2   3       25.87       23.07      0.87 o 
  -3   2   3        7.17        7.04      0.61 o 
  -2   2   3      160.56      157.25      5.27 o 
  -1   2   3        4.41        1.78      0.28 o 
   0   2   3     1409.52     1407.59     19.98 o 
   1   2   3      321.32      308.39      4.06 o 
   3   2   3      150.84      144.48      2.74 o 
   4   2   3        0.01       -0.41      0.27 o 
   5   2   3       50.71       49.24      3.00 o 
   6   2   3       31.91       34.93      2.81 o 
   7   2   3        0.25        1.51      1.00 o 
  -8   3   3       33.37       39.78      3.78 o 
  -7   3   3       18.57       25.54      3.10 o 
  -6   3   3        6.00        6.55      1.02 o 
  -5   3   3        0.33        0.76      0.75 o 
  -4   3   3      162.06      150.14      3.80 o 
  -3   3   3       82.23       83.02      2.18 o 
  -2   3   3       13.82       19.07      0.94 o 
  -1   3   3      518.45      504.69      6.63 o 
   0   3   3      736.93      713.49     10.67 o 
   1   3   3      306.58      319.80      4.33 o 
   2   3   3      233.75      249.90      3.58 o 
   3   3   3       64.45       61.40      1.76 o 
   4   3   3       55.00       57.16      1.48 o 
   5   3   3        1.40        1.79      0.94 o 
   6   3   3       62.77       69.20      4.07 o 
   7   3   3       23.23       23.48      2.90 o 
  -7   4   3       21.26       23.58      2.76 o 
  -6   4   3       29.83       30.74      1.77 o 
  -5   4   3      869.80      844.48     26.02 o 
  -4   4   3        5.31        6.69      1.19 o 
  -3   4   3      154.96      155.58      2.79 o 
  -2   4   3      551.22      538.16      7.11 o 
  -1   4   3        0.85        0.73      0.28 o 
   0   4   3       45.16       54.06      1.28 o 
   1   4   3      309.45      307.04      4.35 o 
   2   4   3       52.06       51.12      1.71 o 
   3   4   3        0.08        0.37      0.28 o 
   4   4   3       60.22       55.66      1.53 o 
   5   4   3       65.85       70.68      3.84 o 
   6   4   3       34.56       35.43      2.94 o 
   7   4   3       13.65       13.35      2.30 o 
  -7   5   3        9.05        9.75      1.38 o 
  -6   5   3      257.61      262.33      9.05 o 
  -5   5   3       38.13       40.68      1.49 o 
  -4   5   3       11.59        8.48      0.92 o 
  -3   5   3       26.05       23.58      1.21 o 
  -2   5   3        6.28        5.28      0.57 o 
  -1   5   3       63.12       71.17      1.66 o 
   0   5   3      128.31      117.94      2.25 o 
   1   5   3       19.04       20.23      0.88 o 
   2   5   3       42.75       40.66      1.24 o 
   3   5   3      102.67      101.14      2.13 o 
   4   5   3      212.04      223.62      6.66 o 
   5   5   3       31.00       28.77      2.94 o 
   6   5   3       36.23       29.02      3.12 o 
   7   5   3        5.84        4.64      1.68 o 
  -7   6   3        1.86        2.10      0.85 o 
  -6   6   3        0.12       -0.16      0.59 o 
  -5   6   3        0.04        0.09      0.40 o 
  -4   6   3      157.60      163.75      3.26 o 
  -3   6   3       23.91       25.27      1.13 o 
  -2   6   3      190.74      198.31      3.50 o 
  -1   6   3        0.13       -0.01      0.29 o 
   0   6   3      111.27      119.58      2.41 o 
   1   6   3       49.54       46.89      1.38 o 
   2   6   3        2.01        2.21      0.43 o 
   3   6   3       45.20       46.30      1.92 o 
   4   6   3        5.57        5.55      1.24 o 
   5   6   3        5.16        5.20      1.46 o 
   6   6   3        0.23        0.91      1.00 o 
  -6   7   3        2.89        3.03      0.88 o 
  -5   7   3       12.04       14.23      1.61 o 
  -4   7   3       18.65       18.78      1.23 o 
  -3   7   3       31.31       29.97      1.31 o 
  -2   7   3        6.83        5.69      0.84 o 
  -1   7   3       64.17       67.10      2.22 o 
   0   7   3        0.00       -0.12      0.31 o 
   1   7   3        3.29        2.38      0.48 o 
   2   7   3        2.10        2.33      0.57 o 
   3   7   3        2.49        2.32      0.53 o 
   4   7   3       16.77       23.28      2.39 o 
   5   7   3       20.60       17.52      2.44 o 
   6   7   3        6.27        4.95      1.60 o 
  -6   8   3        2.46        2.20      0.83 o 
  -5   8   3        5.88        6.04      0.84 o 
  -4   8   3       67.30       68.61      2.16 o 
  -3   8   3       73.13       72.15      2.14 o 
  -2   8   3       46.04       49.28      1.74 o 
  -1   8   3       73.80       72.85      2.04 o 
   0   8   3       20.41       22.81      1.18 o 
   1   8   3       40.40       37.42      1.44 o 
   2   8   3        0.21       -0.04      0.44 o 
   3   8   3       20.60       18.51      1.56 o 
   4   8   3       65.92       72.76      3.85 o 
   5   8   3       36.87       36.60      3.15 o 
  -5   9   3        8.12        9.61      1.08 o 
  -4   9   3        6.63        6.54      0.89 o 
  -3   9   3       25.49       30.00      1.46 o 
  -2   9   3        0.15       -0.17      0.44 o 
  -1   9   3       16.21       15.29      1.58 o 
   0   9   3        8.52        7.69      1.17 o 
   1   9   3        3.32        3.90      0.65 o 
   2   9   3       65.95       63.36      2.43 o 
   3   9   3        2.90        3.78      1.71 o 
  -4  10   3       27.50       33.67      1.82 o 
  -3  10   3       14.37       16.72      2.19 o 
  -2  10   3       20.70       21.72      1.46 o 
  -1  10   3       43.29       47.39      1.84 o 
   0  10   3        3.77        3.70      0.71 o 
   1  10   3        8.92        8.53      0.96 o 
   2  10   3        5.70        8.09      1.57 o 
   3  10   3       15.65       17.60      1.67 o 
  -2  11   3        4.63        6.43      1.49 o 
  -1  11   3        8.45        7.77      1.29 o 
   0  11   3        0.07       -0.63      0.63 o 
   1  11   3        7.71        9.96      1.37 o 
  -2 -11   4        0.27        1.04      0.95 o 
  -1 -11   4        0.18        0.15      0.63 o 
   0 -11   4        9.18       10.82      1.38 o 
   1 -11   4       17.85       20.09      3.33 o 
   2 -11   4        8.61       10.29      1.44 o 
  -4 -10   4       14.58       10.83      1.96 o 
  -3 -10   4        6.21        5.68      1.48 o 
  -2 -10   4        2.08        1.64      0.62 o 
  -1 -10   4        0.64        1.07      0.86 o 
   0 -10   4        3.31        2.24      0.73 o 
   1 -10   4        1.71        1.21      0.60 o 
   2 -10   4       11.83       12.22      2.83 o 
   3 -10   4       25.51       25.97      2.08 o 
  -5  -9   4        1.46        2.94      1.16 o 
  -4  -9   4        0.77        1.14      0.94 o 
  -3  -9   4       12.81       10.98      1.36 o 
  -2  -9   4        0.86        0.77      0.57 o 
  -1  -9   4      274.73      241.23      5.50 o 
   0  -9   4       28.66       29.61      1.73 o 
   1  -9   4        1.21        0.78      0.57 o 
   2  -9   4        2.41        3.40      0.84 o 
   3  -9   4        0.21        0.92      0.63 o 
   4  -9   4        2.01        4.17      0.97 o 
   5  -9   4       12.06       13.72      1.59 o 
  -5  -8   4        1.87        1.17      0.95 o 
  -4  -8   4       21.90       23.22      2.59 o 
  -3  -8   4        1.09        0.55      0.49 o 
  -2  -8   4       74.24       66.28      2.41 o 
  -1  -8   4        0.68        0.29      0.46 o 
   0  -8   4        3.99        5.90      1.27 o 
   1  -8   4        9.79        9.88      1.63 o 
   2  -8   4        0.28        0.72      0.53 o 
   3  -8   4       44.71       40.97      2.03 o 
   4  -8   4       19.34       22.10      1.87 o 
   5  -8   4       14.49       19.55      1.76 o 
  -6  -7   4       13.88       12.30      1.96 o 
  -5  -7   4        2.46        2.52      0.98 o 
  -4  -7   4       27.58       28.39      2.37 o 
  -3  -7   4       24.42       24.32      1.37 o 
  -2  -7   4       92.65       84.66      2.58 o 
  -1  -7   4      174.17      178.42      4.14 o 
   0  -7   4       76.15       63.59      2.22 o 
   1  -7   4      208.87      200.35      7.43 o 
   2  -7   4     1167.73     1131.18     17.81 o 
   3  -7   4      156.19      137.60      3.75 o 
   4  -7   4       38.83       40.12      1.99 o 
   5  -7   4        6.95       11.02      1.31 o 
   6  -7   4       13.35       18.00      1.68 o 
  -7  -6   4        1.94        3.60      1.26 o 
  -6  -6   4        8.63       10.06      1.76 o 
  -5  -6   4       34.60       32.60      2.52 o 
  -4  -6   4        2.53        1.79      0.83 o 
  -3  -6   4        1.58        0.98      0.46 o 
  -2  -6   4      148.66      143.66      3.42 o 
  -1  -6   4       77.01       77.04      3.41 o 
   0  -6   4       95.92       87.12      2.48 o 
   1  -6   4      665.99      656.79     10.88 o 
   2  -6   4      199.27      192.46      4.35 o 
   3  -6   4       60.92       59.89      2.55 o 
   4  -6   4       16.58       14.16      1.30 o 
   5  -6   4        0.13        0.98      0.61 o 
   6  -6   4       28.96       28.52      1.74 o 
  -7  -5   4       27.07       35.97      2.05 o 
  -6  -5   4       15.96       17.03      1.51 o 
  -5  -5   4      217.57      215.49      7.07 o 
  -4  -5   4        8.09        7.84      0.94 o 
  -3  -5   4      648.94      648.65      8.38 o 
  -2  -5   4       14.65       14.24      1.09 o 
  -1  -5   4      164.91      162.34      5.34 o 
   0  -5   4      120.17      127.41      3.00 o 
   1  -5   4       10.48       11.55      0.85 o 
   2  -5   4       49.48       52.73      1.33 o 
   3  -5   4       70.55       69.18      1.71 o 
   4  -5   4       44.47       32.29      1.60 o 
   5  -5   4       15.05       12.92      0.99 o 
   6  -5   4        0.05        0.93      0.52 o 
   7  -5   4        0.00        0.44      0.89 o 
  -7  -4   4        5.09        8.91      1.23 o 
  -6  -4   4        0.01        0.41      0.70 o 
  -5  -4   4       81.34       79.44      3.35 o 
  -4  -4   4      275.59      282.38      5.48 o 
  -3  -4   4       62.85       61.42      1.42 o 
  -2  -4   4      203.82      230.40      3.37 o 
  -1  -4   4      258.40      259.67      5.14 o 
   0  -4   4      141.14      161.23      3.35 o 
   1  -4   4       97.62      119.85      2.30 o 
   2  -4   4        0.07        0.00      0.29 o 
   3  -4   4        2.59        2.17      0.60 o 
   4  -4   4        0.52        1.14      0.41 o 
   5  -4   4        8.07        5.04      0.65 o 
   6  -4   4        0.46        0.38      0.55 o 
   7  -4   4       14.77       19.78      2.49 o 
  -8  -3   4        8.24        8.57      1.29 o 
  -7  -3   4       41.30       39.32      2.07 o 
  -6  -3   4        0.03        0.41      0.56 o 
  -5  -3   4        0.18       -0.53      0.40 o 
  -4  -3   4       52.69       52.58      1.84 o 
  -3  -3   4        2.43        3.43      0.39 o 
  -2  -3   4      102.79      106.66      3.74 o 
  -1  -3   4      118.16      101.86      1.65 o 
   0  -3   4     1538.85     1717.81     24.59 o 
   1  -3   4       12.87       12.44      0.54 o 
   2  -3   4      123.30      111.87      2.01 o 
   3  -3   4       11.68       13.54      0.75 o 
   4  -3   4       89.72       96.47      2.09 o 
   5  -3   4       16.32       20.15      1.09 o 
   6  -3   4       37.85       30.64      2.43 o 
   7  -3   4       48.87       48.68      3.40 o 
  -8  -2   4       38.56       49.38      2.52 o 
  -7  -2   4       19.23       14.51      1.49 o 
  -6  -2   4       46.07       52.11      2.19 o 
  -5  -2   4       88.40       81.95      2.57 o 
  -4  -2   4       35.69       41.80      1.61 o 
  -3  -2   4      121.97      139.49      2.28 o 
  -2  -2   4      397.81      391.85      6.32 o 
  -1  -2   4      570.81      600.91      7.36 o 
   0  -2   4      143.55      149.23      2.18 o 
   1  -2   4        2.31        2.57      0.61 o 
   2  -2   4      261.10      281.19      6.18 o 
   3  -2   4       12.99       10.61      0.80 o 
   4  -2   4       10.27       14.54      0.84 o 
   5  -2   4       56.95       57.34      3.49 o 
   6  -2   4       79.13       85.27      4.19 o 
   7  -2   4        0.77        0.97      1.05 o 
  -8  -1   4       21.11       21.24      5.02 o 
  -7  -1   4       13.18        9.52      1.24 o 
  -6  -1   4      144.99      139.71      3.80 o 
  -5  -1   4      199.19      166.93      5.09 o 
  -4  -1   4        2.36        3.67      0.65 o 
  -3  -1   4        6.90        6.17      0.46 o 
  -2  -1   4      386.43      385.37      8.90 o 
  -1  -1   4        7.73        6.55      0.82 o 
   0  -1   4      587.94      579.42      7.07 o 
   1  -1   4       82.75       87.00      1.48 o 
   2  -1   4      120.46      143.68      2.27 o 
   3  -1   4      490.92      517.65      6.73 o 
   4  -1   4      236.73      244.31      3.79 o 
   5  -1   4        7.62        8.71      0.98 o 
   6  -1   4        4.79        6.51      1.52 o 
   7  -1   4        1.38        2.12      1.14 o 
  -8   0   4        0.23       -0.05      0.62 o 
  -7   0   4        2.18        2.08      0.74 o 
  -6   0   4       44.08       35.58      1.83 o 
  -5   0   4      165.43      155.57      3.81 o 
  -4   0   4       19.44       18.96      1.32 o 
  -3   0   4       16.93       19.46      0.76 o 
  -2   0   4       10.82       12.26      1.21 o 
  -1   0   4       81.93       90.48      1.59 o 
   0   0   4       42.06       39.23      0.90 o 
   1   0   4       58.55       58.30      1.04 o 
   2   0   4      162.60      171.21      2.46 o 
   3   0   4       18.55       23.03      0.80 o 
   4   0   4       49.85       48.28      1.29 o 
   5   0   4      246.84      250.65      5.21 o 
   6   0   4       15.64       13.34      1.99 o 
   7   0   4       48.05       46.38      3.44 o 
  -8   1   4        0.06        0.41      0.75 o 
  -7   1   4        3.38        4.26      0.96 o 
  -6   1   4       70.38       66.10      2.54 o 
  -5   1   4       32.51       32.42      1.68 o 
  -4   1   4        0.85        0.29      0.36 o 
  -3   1   4       47.30       48.52      1.24 o 
  -2   1   4      857.42      894.20     10.87 o 
  -1   1   4      236.75      231.71      3.29 o 
   0   1   4       61.01       62.65      1.51 o 
   1   1   4       68.78       64.16      1.72 o 
   2   1   4       10.30       14.82      0.92 o 
   3   1   4       22.32       21.21      0.71 o 
   4   1   4      102.91      102.61      2.80 o 
   5   1   4      109.54      110.84      3.08 o 
   6   1   4       77.51       78.54      4.25 o 
   7   1   4      265.87      279.34      9.63 o 
  -8   2   4       12.51       18.82      1.90 o 
  -7   2   4       15.10       18.58      1.74 o 
  -6   2   4        0.89        0.78      0.68 o 
  -5   2   4       87.36       83.56      2.71 o 
  -4   2   4        1.71        1.34      0.35 o 
  -3   2   4       94.72      107.66      2.09 o 
  -2   2   4       21.85       21.37      1.00 o 
  -1   2   4        3.83        3.27      0.37 o 
   0   2   4       56.37       49.31      1.10 o 
   1   2   4      298.99      291.38      3.92 o 
   2   2   4      847.25      886.78     13.63 o 
   3   2   4       19.33       21.46      0.91 o 
   4   2   4        9.46        9.06      1.01 o 
   5   2   4       11.81       12.35      1.21 o 
   6   2   4      170.98      173.37      6.84 o 
   7   2   4       10.93       11.51      2.11 o 
  -8   3   4       45.89       54.14      2.78 o 
  -7   3   4        6.37        9.02      1.29 o 
  -6   3   4        3.93        3.99      0.93 o 
  -5   3   4        0.36       -0.19      0.49 o 
  -4   3   4       75.39       73.88      2.38 o 
  -3   3   4       37.61       40.14      1.56 o 
  -2   3   4      207.94      203.89      3.98 o 
  -1   3   4        8.86       10.68      0.65 o 
   0   3   4      168.94      158.98      3.92 o 
   1   3   4     6205.31     6177.31     72.33 o 
   2   3   4     1155.79     1160.33     14.07 o 
   3   3   4      126.29      130.39      2.25 o 
   4   3   4        3.36        4.95      0.85 o 
   5   3   4        0.01       -0.57      0.51 o 
   6   3   4       15.38       15.28      2.27 o 
   7   3   4        7.23        7.17      1.83 o 
  -7   4   4       26.31       25.60      2.84 o 
  -6   4   4        0.02       -0.70      0.49 o 
  -5   4   4        3.23        3.86      0.81 o 
  -4   4   4      120.07      121.94      2.53 o 
  -3   4   4        0.00        0.48      0.32 o 
  -2   4   4       27.30       24.24      0.94 o 
  -1   4   4        6.79        7.08      0.88 o 
   0   4   4     1541.58     1563.12     18.60 o 
   1   4   4      272.87      289.09      4.22 o 
   2   4   4       27.90       26.08      1.26 o 
   3   4   4        2.30        1.94      0.58 o 
   4   4   4        1.76        2.18      1.05 o 
   5   4   4       32.81       35.93      2.84 o 
   6   4   4        7.47        6.40      1.61 o 
   7   4   4        4.52        3.34      1.46 o 
  -7   5   4        0.11       -0.82      0.54 o 
  -6   5   4       26.73       26.26      2.15 o 
  -5   5   4       89.27       83.03      2.24 o 
  -4   5   4      727.94      715.92      9.66 o 
  -3   5   4       51.56       53.52      1.57 o 
  -2   5   4      134.83      136.58      2.64 o 
  -1   5   4       96.27      100.51      3.25 o 
   0   5   4       40.87       34.09      1.54 o 
   1   5   4       48.30       47.67      1.35 o 
   2   5   4        3.43        2.99      0.46 o 
   3   5   4      130.86      133.92      3.49 o 
   4   5   4       66.68       65.51      2.39 o 
   5   5   4       24.14       30.07      3.09 o 
   6   5   4        2.28        2.36      1.26 o 
  -7   6   4       46.56       51.91      4.36 o 
  -6   6   4        2.76        1.55      0.74 o 
  -5   6   4      179.45      174.64      3.58 o 
  -4   6   4       63.85       63.33      1.91 o 
  -3   6   4        4.37        4.50      0.63 o 
  -2   6   4       80.97       73.58      1.92 o 
  -1   6   4       44.60       45.52      1.42 o 
   0   6   4       34.08       31.52      1.79 o 
   1   6   4        2.97        3.49      0.51 o 
   2   6   4        3.18        2.47      0.52 o 
   3   6   4        2.83        3.13      0.74 o 
   4   6   4       24.90       27.26      1.63 o 
   5   6   4        0.92        0.09      0.91 o 
   6   6   4        0.12        0.53      1.02 o 
  -6   7   4        4.14        4.03      1.01 o 
  -5   7   4       36.07       40.43      2.20 o 
  -4   7   4        2.27        3.55      0.79 o 
  -3   7   4       35.41       36.14      1.61 o 
  -2   7   4       44.17       42.36      1.53 o 
  -1   7   4      333.46      334.92      6.37 o 
   0   7   4       24.60       23.39      1.08 o 
   1   7   4       70.88       69.51      2.26 o 
   2   7   4        1.70        1.54      0.46 o 
   3   7   4       33.62       33.07      1.79 o 
   4   7   4        0.01       -0.51      0.48 o 
   5   7   4       39.10       38.72      3.21 o 
  -5   8   4        0.19        0.12      0.58 o 
  -4   8   4        9.46        9.36      0.99 o 
  -3   8   4       83.29       85.63      2.39 o 
  -2   8   4       49.13       50.13      1.76 o 
  -1   8   4        7.54        8.90      1.11 o 
   0   8   4       12.03       10.39      0.90 o 
   1   8   4        0.46        0.57      0.47 o 
   2   8   4        0.33       -0.24      0.43 o 
   3   8   4       18.22       18.92      1.65 o 
   4   8   4        1.52        0.79      0.69 o 
   5   8   4       14.70       12.69      2.25 o 
  -5   9   4        0.35        0.61      0.58 o 
  -4   9   4        0.06        0.83      0.56 o 
  -3   9   4        9.69        8.79      1.00 o 
  -2   9   4        4.61        5.78      0.80 o 
  -1   9   4       39.66       44.12      3.58 o 
   0   9   4        0.57        0.56      0.44 o 
   1   9   4        0.00        0.48      0.55 o 
   2   9   4      105.71      102.02      3.42 o 
   3   9   4       69.85       75.45      2.97 o 
   4   9   4        9.15        6.88      1.61 o 
  -3  10   4        3.63        4.27      0.82 o 
  -2  10   4        4.56        6.32      1.12 o 
  -1  10   4        3.86        4.97      0.90 o 
   0  10   4        8.19        7.21      0.90 o 
   1  10   4       61.68       60.97      3.59 o 
   2  10   4       11.84       11.65      1.39 o 
   3  10   4        4.93        6.57      1.11 o 
  -1  11   4        0.01       -0.14      0.51 o 
   0  11   4       14.33       15.17      1.49 o 
  -1 -11   5        0.62        1.58      0.74 o 
   0 -11   5        0.25        0.79      0.63 o 
   1 -11   5        0.27        1.00      0.65 o 
  -3 -10   5        1.14        1.24      0.92 o 
  -2 -10   5       23.89       28.13      2.96 o 
  -1 -10   5        4.72        3.86      1.20 o 
   0 -10   5        3.35        5.30      0.98 o 
   1 -10   5       25.83       27.11      4.16 o 
   2 -10   5        4.35        4.55      0.98 o 
   3 -10   5       81.64       88.46      3.45 o 
  -4  -9   5       14.86       14.36      2.18 o 
  -3  -9   5       14.64       16.64      2.30 o 
  -2  -9   5       24.38       21.16      1.66 o 
  -1  -9   5        8.29        4.07      0.84 o 
   0  -9   5        0.38        0.77      0.54 o 
   1  -9   5        0.99        0.39      0.53 o 
   2  -9   5        0.41       -0.21      0.49 o 
   3  -9   5       88.35       97.89      3.46 o 
   4  -9   5        0.00       -0.84      0.56 o 
  -5  -8   5       12.04        9.94      1.83 o 
  -4  -8   5        0.00       -0.28      0.61 o 
  -3  -8   5        2.11        1.82      0.81 o 
  -2  -8   5      324.69      291.94      7.22 o 
  -1  -8   5       21.37       16.97      1.43 o 
   0  -8   5       29.42       27.51      2.23 o 
   1  -8   5        1.76        1.70      0.62 o 
   2  -8   5       31.40       31.28      1.78 o 
   3  -8   5        2.02        1.35      0.67 o 
   4  -8   5        7.29        6.66      1.07 o 
   5  -8   5        0.83        1.37      0.72 o 
  -6  -7   5       28.35       30.82      3.19 o 
  -5  -7   5       12.81       11.30      1.84 o 
  -4  -7   5       10.31        8.72      1.54 o 
  -3  -7   5      131.52      122.88      3.30 o 
  -2  -7   5       54.69       51.10      2.01 o 
  -1  -7   5       68.04       66.08      2.31 o 
   0  -7   5      326.75      284.33      5.75 o 
   1  -7   5       55.27       52.78      2.22 o 
   2  -7   5        0.47        2.47      0.78 o 
   3  -7   5        0.34        0.50      0.55 o 
   4  -7   5        3.18        3.53      0.80 o 
   5  -7   5        0.33        0.94      0.65 o 
   6  -7   5      109.48      133.71      5.92 o 
  -6  -6   5        5.03        5.01      1.39 o 
  -5  -6   5        5.16        5.74      1.35 o 
  -4  -6   5        3.58        4.57      1.19 o 
  -3  -6   5       28.38       26.27      1.51 o 
  -2  -6   5       29.89       25.85      1.77 o 
  -1  -6   5        0.03       -0.12      0.61 o 
   0  -6   5        3.42        5.41      1.56 o 
   1  -6   5      502.72      514.26     12.84 o 
   2  -6   5      408.14      399.62      7.43 o 
   3  -6   5        1.54        2.32      0.67 o 
   4  -6   5        1.21        0.93      0.71 o 
   5  -6   5       26.30       22.82      1.73 o 
   6  -6   5        0.30        1.60      0.98 o 
  -7  -5   5       27.53       32.60      3.31 o 
  -6  -5   5       14.71       16.91      2.20 o 
  -5  -5   5       58.76       54.43      3.25 o 
  -4  -5   5        6.37        5.59      1.23 o 
  -2  -5   5        4.04        3.24      0.59 o 
  -1  -5   5       70.87       80.22      2.32 o 
   0  -5   5        0.86       -0.11      0.54 o 
   1  -5   5      265.82      264.45      7.48 o 
   2  -5   5       59.20       61.75      2.09 o 
   3  -5   5       91.15       82.04      2.53 o 
   4  -5   5        0.59        0.44      0.44 o 
   5  -5   5        0.56        1.07      0.46 o 
   6  -5   5       49.39       46.66      3.12 o 
  -7  -4   5       27.62       28.32      2.10 o 
  -6  -4   5        9.32        7.49      1.06 o 
  -5  -4   5       99.13       93.40      2.84 o 
  -4  -4   5     2006.10     1966.19     28.85 o 
  -3  -4   5       61.22       61.83      1.47 o 
  -2  -4   5        1.96        2.06      0.32 o 
  -1  -4   5      361.80      347.21      6.10 o 
   0  -4   5       24.95       29.71      1.28 o 
   1  -4   5        1.07        1.22      0.48 o 
   2  -4   5        0.40        0.93      0.47 o 
   3  -4   5       19.59       24.02      1.08 o 
   4  -4   5       30.34       28.24      1.27 o 
   5  -4   5      135.32      112.40      3.22 o 
   6  -4   5        2.29        2.60      0.74 o 
   7  -4   5        1.52        0.81      1.02 o 
  -7  -3   5       11.48       15.80      1.56 o 
  -6  -3   5        2.57        3.15      0.89 o 
  -5  -3   5      233.74      209.29      5.29 o 
  -4  -3   5       20.27       15.87      1.18 o 
  -3  -3   5        3.35        6.05      0.51 o 
  -2  -3   5      253.15      259.89      3.72 o 
  -1  -3   5        0.81        1.00      0.22 o 
   0  -3   5      222.56      244.70      3.40 o 
   1  -3   5       12.68       11.08      0.55 o 
   2  -3   5        3.37        3.58      0.42 o 
   3  -3   5      126.47      136.34      3.37 o 
   4  -3   5      173.32      160.22      5.50 o 
   5  -3   5       71.12       66.02      2.49 o 
   6  -3   5       61.25       64.73      2.49 o 
   7  -3   5       28.25       32.28      3.26 o 
  -8  -2   5       30.12       37.23      2.22 o 
  -7  -2   5        0.10       -0.18      0.58 o 
  -6  -2   5       16.93       18.17      1.50 o 
  -5  -2   5        4.27        2.73      1.13 o 
  -4  -2   5       50.10       49.17      1.80 o 
  -3  -2   5        4.15        4.27      0.45 o 
  -2  -2   5      238.65      243.45      3.52 o 
  -1  -2   5      899.24     1009.59     12.08 o 
   0  -2   5      282.65      294.08      3.97 o 
   1  -2   5       30.58       32.80      0.87 o 
   2  -2   5        0.23       -0.30      0.21 o 
   3  -2   5       32.70       32.07      1.03 o 
   4  -2   5        0.00       -0.04      0.30 o 
   5  -2   5        2.66        2.46      0.66 o 
   6  -2   5       31.39       32.85      2.65 o 
   7  -2   5        0.21       -0.61      0.86 o 
  -8  -1   5       35.72       33.27      3.13 o 
  -7  -1   5        0.04        0.60      0.62 o 
  -6  -1   5       24.89       22.84      1.68 o 
  -5  -1   5      137.20      104.56      3.01 o 
  -4  -1   5       29.84       30.34      1.41 o 
  -3  -1   5       61.42       62.34      1.46 o 
  -2  -1   5       12.81       12.77      0.66 o 
  -1  -1   5       15.78       16.87      0.66 o 
   0  -1   5      217.97      231.21      3.27 o 
   1  -1   5        9.86       12.29      0.55 o 
   2  -1   5        0.48        0.27      0.43 o 
   3  -1   5       18.92       24.56      0.85 o 
   4  -1   5        3.12        3.62      0.69 o 
   5  -1   5       32.56       31.08      1.62 o 
   6  -1   5       30.96       31.56      2.62 o 
   7  -1   5        1.83        2.84      1.26 o 
  -8   0   5        0.71        1.29      0.78 o 
  -7   0   5        5.85        3.44      0.88 o 
  -6   0   5      431.95      360.83      7.27 o 
  -5   0   5      125.66      131.18      3.88 o 
  -4   0   5       35.47       34.35      1.09 o 
  -3   0   5      204.49      189.97      3.06 o 
  -2   0   5      117.02      127.89      2.23 o 
  -1   0   5      123.69      143.70      2.91 o 
   0   0   5       54.37       49.99      1.12 o 
   1   0   5        0.04        0.05      0.16 o 
   2   0   5      450.13      473.55      7.88 o 
   3   0   5      485.26      525.92      8.92 o 
   4   0   5        7.17       10.27      1.08 o 
   5   0   5       37.82       40.32      2.20 o 
   6   0   5       58.21       58.55      3.62 o 
   7   0   5       28.68       32.25      3.40 o 
  -8   1   5        0.03        1.10      0.78 o 
  -7   1   5        6.23        2.66      0.81 o 
  -6   1   5        3.00        4.18      0.88 o 
  -5   1   5      102.66       98.71      2.99 o 
  -4   1   5       12.27       13.44      0.81 o 
  -3   1   5       31.58       28.17      1.32 o 
  -2   1   5      266.93      290.10      5.32 o 
  -1   1   5      104.52      109.36      1.98 o 
   0   1   5       19.10       16.44      0.80 o 
   1   1   5       44.68       42.59      1.48 o 
   2   1   5      177.24      166.72      4.90 o 
   3   1   5       50.24       55.11      1.92 o 
   4   1   5        0.06       -0.15      0.45 o 
   5   1   5        6.90        6.39      0.97 o 
   6   1   5        8.57        7.11      1.68 o 
   7   1   5        0.05       -0.61      0.76 o 
  -8   2   5        4.82        4.61      1.12 o 
  -7   2   5        1.10        0.75      0.73 o 
  -6   2   5        0.13       -0.59      0.50 o 
  -5   2   5       24.19       29.53      3.09 o 
  -4   2   5       54.68       56.10      1.56 o 
  -3   2   5      858.88      904.27     11.35 o 
  -2   2   5       17.05       21.98      0.87 o 
  -1   2   5       10.81       10.38      0.66 o 
   0   2   5       33.00       29.47      0.90 o 
   1   2   5      225.68      233.03      4.75 o 
   2   2   5      256.17      248.25      4.88 o 
   3   2   5      145.86      145.94      3.51 o 
   4   2   5        5.59        3.93      0.81 o 
   5   2   5       38.59       39.97      1.95 o 
   6   2   5      491.47      518.86     14.56 o 
   7   2   5       37.95       42.03      3.47 o 
  -7   3   5       43.36       48.63      3.89 o 
  -6   3   5       85.19       85.78      3.10 o 
  -5   3   5        1.62        0.97      0.71 o 
  -4   3   5      132.09      140.50      2.79 o 
  -3   3   5       16.73       16.07      0.89 o 
  -2   3   5       25.11       27.28      1.14 o 
  -1   3   5      351.19      340.58      4.85 o 
   0   3   5       78.04       84.64      1.72 o 
   1   3   5        6.27        6.67      0.48 o 
   2   3   5        9.95        7.82      0.87 o 
   3   3   5        3.74        4.03      0.75 o 
   4   3   5        6.48        7.49      1.52 o 
   5   3   5      220.03      222.27      9.84 o 
   6   3   5       43.14       40.58      3.22 o 
   7   3   5       56.52       56.96      4.11 o 
  -7   4   5        4.35        5.76      1.74 o 
  -6   4   5        4.32        4.33      1.42 o 
  -5   4   5        3.92        3.46      0.81 o 
  -4   4   5       10.92       12.66      0.93 o 
  -3   4   5        0.93        1.14      0.65 o 
  -2   4   5       11.99        9.03      0.81 o 
  -1   4   5       14.41       15.97      1.04 o 
   0   4   5      616.83      616.39      8.07 o 
   1   4   5      619.10      614.16      8.00 o 
   2   4   5        0.01        0.26      0.40 o 
   3   4   5        0.00        0.44      0.53 o 
   4   4   5       33.50       34.16      1.81 o 
   5   4   5       27.31       30.51      2.71 o 
   6   4   5       16.60       16.42      2.44 o 
  -7   5   5        0.23       -0.48      0.66 o 
  -6   5   5       12.90       16.52      1.63 o 
  -5   5   5        0.19       -0.01      0.56 o 
  -4   5   5      320.88      311.58      6.34 o 
  -3   5   5        1.72        1.33      0.54 o 
  -2   5   5       54.78       51.51      1.88 o 
  -1   5   5       10.12        8.64      1.14 o 
   0   5   5      156.00      153.00      2.84 o 
   1   5   5      139.06      139.10      2.63 o 
   2   5   5      150.04      153.77      3.81 o 
   3   5   5       12.73       13.06      1.27 o 
   4   5   5        9.29        9.10      1.16 o 
   5   5   5        2.70        1.42      1.05 o 
   6   5   5       24.68       24.77      3.06 o 
  -6   6   5       14.45       16.93      2.20 o 
  -5   6   5      582.77      591.70      8.66 o 
  -4   6   5        6.42        6.18      0.79 o 
  -3   6   5        0.48        0.56      0.63 o 
  -2   6   5       91.92       92.29      2.23 o 
  -1   6   5        5.36        4.46      0.79 o 
   0   6   5        3.79        4.26      0.67 o 
   1   6   5        0.40        0.00      0.31 o 
   2   6   5        1.01        1.41      0.56 o 
   3   6   5        4.70        4.10      0.90 o 
   4   6   5       76.97       72.78      2.77 o 
   5   6   5       31.08       33.53      3.45 o 
   6   6   5       15.20       15.06      2.58 o 
  -6   7   5       64.40       58.49      2.75 o 
  -5   7   5       15.83       14.32      1.18 o 
  -4   7   5        2.25        1.14      0.54 o 
  -3   7   5      134.25      136.00      3.03 o 
  -2   7   5        8.54        7.95      1.18 o 
  -1   7   5       63.30       65.93      1.89 o 
   0   7   5        5.32        5.24      0.68 o 
   1   7   5       43.10       46.02      1.55 o 
   2   7   5        2.60        1.92      0.68 o 
   3   7   5       63.70       63.44      2.54 o 
   4   7   5       72.27       63.22      2.64 o 
   5   7   5       23.67       24.43      3.10 o 
  -5   8   5        3.93        3.62      0.77 o 
  -4   8   5        6.87        6.02      0.85 o 
  -3   8   5        8.68        7.56      0.88 o 
  -2   8   5       70.24       69.78      3.48 o 
  -1   8   5       12.12       12.93      1.03 o 
   0   8   5       15.21       14.32      1.30 o 
   1   8   5       16.80       17.22      1.54 o 
   2   8   5        0.04        0.23      0.61 o 
   3   8   5        0.46        0.11      1.12 o 
   4   8   5        0.00       -0.22      0.55 o 
  -4   9   5        0.24        0.48      0.55 o 
  -3   9   5        0.41        1.01      0.57 o 
  -2   9   5       22.16       23.44      1.69 o 
  -1   9   5       70.59       65.72      3.27 o 
   0   9   5       18.83       21.11      1.64 o 
   1   9   5       17.81       13.95      2.22 o 
   2   9   5        1.14        0.37      0.58 o 
   3   9   5        2.85        2.27      1.53 o 
  -3  10   5       21.53       23.48      1.63 o 
  -2  10   5       27.26       29.67      1.97 o 
  -1  10   5        6.83        6.22      0.91 o 
   0  10   5       18.98       13.86      2.03 o 
   1  10   5        6.42        9.49      1.32 o 
   2  10   5        7.86        7.97      1.25 o 
  -3 -10   6        1.50        0.34      0.85 o 
  -2 -10   6        5.62        4.91      0.94 o 
  -1 -10   6        2.54        3.98      1.20 o 
   0 -10   6       22.62       32.07      4.23 o 
   1 -10   6       29.49       34.68      2.64 o 
   2 -10   6        0.47        0.65      0.62 o 
  -4  -9   6       52.00       65.80      4.08 o 
  -3  -9   6        1.13        0.88      0.86 o 
  -2  -9   6        0.68        0.88      0.61 o 
  -1  -9   6        2.23        1.77      0.66 o 
   0  -9   6        1.55        0.31      0.52 o 
   1  -9   6       49.97       46.01      2.26 o 
   2  -9   6        0.00        0.03      0.52 o 
   3  -9   6       42.66       45.21      3.86 o 
   4  -9   6       34.69       41.29      2.32 o 
  -5  -8   6       26.99       34.15      2.93 o 
  -4  -8   6       15.59       15.96      2.24 o 
  -3  -8   6       26.04       25.65      2.77 o 
  -2  -8   6       11.12        9.72      1.14 o 
  -1  -8   6        7.05        8.02      1.04 o 
   0  -8   6       52.17       47.27      3.81 o 
   1  -8   6       29.99       29.79      2.54 o 
   2  -8   6       13.43       13.19      1.38 o 
   3  -8   6        6.11        5.73      1.01 o 
   4  -8   6        0.22        0.90      0.67 o 
   5  -8   6        0.04       -0.56      0.89 o 
  -6  -7   6        4.76        3.35      1.24 o 
  -5  -7   6        0.06        0.63      0.83 o 
  -4  -7   6        9.86        5.34      1.32 o 
  -3  -7   6        0.19       -0.02      0.41 o 
  -2  -7   6       23.18       18.39      1.44 o 
  -1  -7   6      207.98      167.75      4.13 o 
   0  -7   6       59.40       58.28      2.23 o 
   1  -7   6        1.28        2.15      0.62 o 
   2  -7   6        8.51       10.22      1.43 o 
   3  -7   6       31.94       36.79      4.05 o 
   4  -7   6        0.01       -0.40      0.46 o 
   5  -7   6        0.25        1.20      0.97 o 
  -6  -6   6       12.00       11.87      1.96 o 
  -5  -6   6        0.07       -0.28      0.59 o 
  -4  -6   6       26.24       23.07      2.43 o 
  -3  -6   6        1.74        1.11      0.46 o 
  -2  -6   6       37.15       28.91      1.48 o 
  -1  -6   6       80.89       78.97      5.43 o 
   0  -6   6       28.56       27.42      2.86 o 
   1  -6   6        0.40        0.82      0.72 o 
   2  -6   6       54.85       52.09      2.08 o 
   3  -6   6      346.71      338.89      6.79 o 
   4  -6   6        6.85        4.09      1.53 o 
   5  -6   6        0.09        0.20      0.76 o 
   6  -6   6        4.09        3.88      1.36 o 
  -7  -5   6       15.80       22.24      2.81 o 
  -6  -5   6       25.92       21.01      2.50 o 
  -5  -5   6        0.12        1.64      0.86 o 
  -4  -5   6       27.41       24.38      2.12 o 
  -3  -5   6      134.20      128.49      4.86 o 
  -2  -5   6        0.29       -0.28      0.36 o 
  -1  -5   6      466.49      458.72      8.00 o 
   0  -5   6      177.45      165.57      3.80 o 
   1  -5   6      685.33      657.86     12.92 o 
   2  -5   6      723.01      684.57     15.01 o 
   3  -5   6      413.21      388.57      8.44 o 
   4  -5   6      103.42      102.17      3.83 o 
   5  -5   6       11.19       13.01      1.99 o 
   6  -5   6       10.51       15.00      2.18 o 
  -7  -4   6        2.45        1.49      0.94 o 
  -6  -4   6       29.01       38.22      4.30 o 
  -5  -4   6        2.54        1.71      0.61 o 
  -4  -4   6       83.85       79.55      4.63 o 
  -3  -4   6        6.27        8.28      0.64 o 
  -2  -4   6       29.83       33.84      1.43 o 
  -1  -4   6        0.00        0.25      0.33 o 
   0  -4   6        0.26        0.06      0.32 o 
   1  -4   6      327.15      314.09      5.74 o 
   2  -4   6       22.09       20.10      0.87 o 
   3  -4   6       26.54       25.80      1.11 o 
   4  -4   6       48.85       44.00      1.86 o 
   5  -4   6       12.10        8.01      1.04 o 
   6  -4   6       25.64       23.89      1.81 o 
  -7  -3   6       28.74       32.98      1.95 o 
  -6  -3   6       27.18       31.29      1.75 o 
  -5  -3   6      192.30      182.28      4.87 o 
  -4  -3   6      162.10      150.24      4.09 o 
  -3  -3   6      671.07      664.96      8.55 o 
  -2  -3   6       22.64       21.25      0.80 o 
  -1  -3   6      212.50      219.42      3.25 o 
   0  -3   6      308.62      327.33      7.29 o 
   1  -3   6       54.34       53.50      1.26 o 
   2  -3   6       20.21       21.77      1.10 o 
   3  -3   6       38.01       39.75      1.24 o 
   4  -3   6       43.44       38.70      1.73 o 
   5  -3   6        2.49        3.49      0.77 o 
   6  -3   6        4.77        3.69      1.32 o 
   7  -3   6        0.05        0.60      0.94 o 
  -7  -2   6        0.04       -0.63      0.72 o 
  -6  -2   6       60.22       58.48      2.41 o 
  -5  -2   6       25.11       23.83      1.49 o 
  -4  -2   6       51.91       46.11      1.80 o 
  -3  -2   6      164.18      167.76      2.83 o 
  -2  -2   6       29.06       35.93      1.13 o 
  -1  -2   6        9.03        8.88      0.59 o 
   0  -2   6       24.74       25.00      1.37 o 
   1  -2   6      379.75      410.21      5.47 o 
   2  -2   6        3.16        2.92      0.40 o 
   3  -2   6        6.40        5.34      0.53 o 
   4  -2   6        0.33        1.44      0.57 o 
   5  -2   6        2.85        4.11      0.81 o 
   6  -2   6        3.33        3.82      1.26 o 
   7  -2   6        0.50       -0.03      0.82 o 
  -7  -1   6        0.44       -0.10      0.64 o 
  -6  -1   6       25.46       23.36      1.75 o 
  -5  -1   6       61.03       64.18      2.33 o 
  -4  -1   6        3.44        2.34      0.57 o 
  -3  -1   6        2.18        2.97      0.44 o 
  -2  -1   6      177.89      192.83      4.24 o 
  -1  -1   6      777.79      814.52     10.05 o 
   0  -1   6      690.51      739.55      9.15 o 
   1  -1   6       75.46       80.86      1.57 o 
   2  -1   6       35.18       32.30      0.91 o 
   3  -1   6       32.73       37.34      1.97 o 
   4  -1   6       75.93       78.08      2.56 o 
   5  -1   6        0.19       -0.01      0.51 o 
   6  -1   6       69.18       72.70      4.07 o 
   7  -1   6       97.30      106.01      5.40 o 
  -7   0   6        4.34        6.61      2.03 o 
  -6   0   6        2.06        5.42      1.42 o 
  -5   0   6      149.85      138.68      6.70 o 
  -4   0   6      110.47      104.76      2.17 o 
  -3   0   6        2.87        0.99      0.86 o 
  -2   0   6       71.94       76.63      1.69 o 
  -1   0   6        0.17        0.92      0.29 o 
   0   0   6       21.40       19.72      0.74 o 
   1   0   6       41.69       39.74      0.96 o 
   2   0   6       90.43       98.18      2.61 o 
   3   0   6        7.90       10.74      1.64 o 
   4   0   6       50.44       52.61      2.13 o 
   5   0   6       12.92       13.33      1.35 o 
   6   0   6        5.43        4.99      1.39 o 
   7   0   6        9.71        9.95      1.96 o 
  -7   1   6       53.30       48.01      2.39 o 
  -6   1   6        5.79        6.00      1.16 o 
  -5   1   6      131.81      116.14      3.37 o 
  -4   1   6       27.21       25.21      1.09 o 
  -3   1   6        1.19        1.90      0.55 o 
  -2   1   6       28.59       25.95      0.99 o 
  -1   1   6       37.76       38.64      1.13 o 
   0   1   6      156.14      151.13      2.49 o 
   1   1   6        1.52        1.90      0.22 o 
   2   1   6      114.76      116.76      3.92 o 
   3   1   6       95.99      104.79      2.90 o 
   4   1   6       94.01       89.62      2.85 o 
   5   1   6       66.34       68.87      2.60 o 
   6   1   6       24.74       25.05      2.91 o 
   7   1   6        0.58        0.92      1.04 o 
  -7   2   6        0.00       -0.52      0.61 o 
  -6   2   6        6.47        4.95      1.01 o 
  -5   2   6      134.85      124.75      3.57 o 
  -4   2   6       90.94       89.79      2.55 o 
  -3   2   6       21.79       22.39      1.02 o 
  -2   2   6       50.62       38.24      1.23 o 
  -1   2   6       44.00       46.08      1.30 o 
   0   2   6       47.99       42.53      1.18 o 
   1   2   6       17.74       21.14      1.24 o 
   2   2   6       40.33       44.10      2.45 o 
   3   2   6        3.50        4.86      0.84 o 
   4   2   6        1.11        0.38      1.07 o 
   5   2   6      169.87      173.82      7.63 o 
   6   2   6       27.99       30.00      3.28 o 
   7   2   6       29.61       33.17      3.73 o 
  -7   3   6        0.21        1.52      0.84 o 
  -6   3   6       17.39       16.09      2.56 o 
  -5   3   6        0.04       -0.06      0.56 o 
  -4   3   6       21.15       17.00      1.08 o 
  -3   3   6       13.64       12.70      0.96 o 
  -2   3   6      202.75      202.40      3.43 o 
  -1   3   6       68.82       64.22      1.60 o 
   0   3   6        0.83        0.84      0.33 o 
   1   3   6       28.04       26.90      1.21 o 
   2   3   6      187.22      190.41      4.31 o 
   3   3   6       24.66       24.73      1.55 o 
   4   3   6       11.07        8.43      1.17 o 
   5   3   6       79.58       82.72      3.02 o 
   6   3   6        0.52       -0.20      0.79 o 
  -7   4   6       11.44       17.83      2.11 o 
  -6   4   6        0.75        0.81      0.73 o 
  -5   4   6       11.94       12.47      1.37 o 
  -4   4   6        1.44        1.45      0.49 o 
  -3   4   6       55.32       52.89      1.64 o 
  -2   4   6       47.88       47.46      1.48 o 
  -1   4   6       46.10       44.44      1.44 o 
   0   4   6        0.15        0.47      0.32 o 
   1   4   6        0.58       -0.04      0.40 o 
   2   4   6     1056.88     1019.33     16.22 o 
   3   4   6      210.65      210.47      4.91 o 
   4   4   6        8.03       10.06      1.27 o 
   5   4   6        1.14        0.59      0.69 o 
   6   4   6       49.52       42.59      3.48 o 
  -7   5   6        9.12        9.99      1.52 o 
  -6   5   6        8.79        9.38      1.34 o 
  -5   5   6        3.00        2.06      0.75 o 
  -4   5   6       58.15       54.79      3.53 o 
  -3   5   6       31.80       32.53      1.33 o 
  -2   5   6       87.05       88.82      3.87 o 
  -1   5   6        1.09        2.08      0.48 o 
   0   5   6      218.91      214.71      3.67 o 
   1   5   6     1118.90     1066.40     16.92 o 
   2   5   6      562.79      549.59      9.81 o 
   3   5   6       92.63       94.18      3.72 o 
   4   5   6        0.05       -0.05      0.65 o 
   5   5   6        2.28        4.04      1.41 o 
   6   5   6        0.34        0.64      1.07 o 
  -6   6   6        0.08       -0.10      0.66 o 
  -5   6   6       22.89       25.37      3.51 o 
  -4   6   6       49.99       53.18      1.84 o 
  -3   6   6      104.48      103.60      2.69 o 
  -2   6   6       48.16       50.11      2.09 o 
  -1   6   6       33.43       31.21      1.28 o 
   0   6   6      286.17      284.39      4.66 o 
   1   6   6        8.78        8.52      1.07 o 
   2   6   6       10.93       11.55      1.27 o 
   3   6   6        1.81        2.71      1.32 o 
   4   6   6       31.74       28.92      2.13 o 
   5   6   6       30.35       33.55      3.56 o 
  -6   7   6        0.82        0.91      0.86 o 
  -5   7   6        1.18        1.01      0.75 o 
  -4   7   6      347.49      342.32      5.89 o 
  -3   7   6        7.37        8.42      0.90 o 
  -2   7   6       20.24       21.66      1.34 o 
  -1   7   6       64.16       63.03      1.93 o 
   0   7   6       11.60        9.43      0.88 o 
   1   7   6       10.32        9.40      1.16 o 
   2   7   6        0.96        0.85      0.64 o 
   3   7   6       52.80       50.51      3.00 o 
   4   7   6        0.18       -0.09      0.65 o 
   5   7   6       26.91       25.27      3.22 o 
  -5   8   6       45.82       44.07      4.17 o 
  -4   8   6       51.18       53.97      3.40 o 
  -3   8   6        3.95        4.37      0.95 o 
  -2   8   6        1.80        1.35      0.54 o 
  -1   8   6        0.00        0.20      0.43 o 
   0   8   6       78.72       77.60      5.61 o 
   1   8   6        0.82        0.89      0.60 o 
   2   8   6       11.16       12.50      1.69 o 
   3   8   6        5.09        6.73      1.15 o 
   4   8   6        0.15       -0.95      0.64 o 
  -4   9   6        1.06       12.00      2.17 o 
  -3   9   6       15.25       17.91      2.17 o 
  -2   9   6      120.40      128.08      5.70 o 
  -1   9   6       68.88       79.34     12.11 o 
   0   9   6       29.73       29.34      4.32 o 
   1   9   6       20.27       21.57      1.89 o 
   2   9   6        3.60        3.44      0.91 o 
   3   9   6        3.81        4.39      2.06 o 
  -2  10   6        1.24        1.66      1.48 o 
  -1  10   6        0.00        0.58      1.13 o 
   0  10   6        6.05        7.75      1.22 o 
   1  10   6        0.23        0.63      0.65 o 
  -2 -10   7       22.15       24.48      1.95 o 
  -1 -10   7        0.01        0.02      0.60 o 
   0 -10   7        1.78        4.90      1.60 o 
   1 -10   7       13.41       16.51      1.94 o 
  -4  -9   7       81.89      101.77      5.30 o 
  -3  -9   7        0.97        0.29      0.89 o 
  -2  -9   7        7.25        8.62      1.24 o 
  -1  -9   7        0.47        0.24      0.50 o 
   0  -9   7        0.19        1.45      0.88 o 
   1  -9   7        1.42        0.53      0.83 o 
   2  -9   7        7.53        8.08      1.21 o 
   3  -9   7       15.83       16.60      1.72 o 
  -5  -8   7       59.56       69.90      4.30 o 
  -4  -8   7       59.15       54.70      3.73 o 
  -3  -8   7       25.42       21.02      2.56 o 
  -2  -8   7       58.81       58.49      2.42 o 
  -1  -8   7        8.03        9.99      1.18 o 
   0  -8   7       14.88       16.27      1.44 o 
   1  -8   7       19.40       21.44      2.67 o 
   2  -8   7        7.98        9.37      1.83 o 
   3  -8   7       30.68       33.04      1.98 o 
   4  -8   7      184.13      207.53      5.39 o 
  -5  -7   7        0.04        0.38      0.72 o 
  -4  -7   7       26.03       27.07      2.85 o 
  -3  -7   7        0.18        1.36      0.86 o 
  -2  -7   7        7.81        6.01      1.33 o 
  -1  -7   7      100.45       79.99      3.46 o 
   0  -7   7       28.37       22.11      1.62 o 
   1  -7   7       39.97       37.36      2.33 o 
   2  -7   7        7.14        7.04      1.01 o 
   3  -7   7        5.77        8.35      1.14 o 
   4  -7   7        0.33       -0.83      0.70 o 
   5  -7   7        4.20        9.05      1.89 o 
  -6  -6   7       33.25       37.61      3.07 o 
  -5  -6   7        1.41        2.78      1.08 o 
  -4  -6   7        5.34        5.83      1.35 o 
  -3  -6   7        8.74        5.64      0.80 o 
  -2  -6   7      370.95      317.63      6.34 o 
  -1  -6   7       92.17       76.38      2.94 o 
   0  -6   7       48.39       45.17      1.92 o 
   1  -6   7      187.97      167.56      6.01 o 
   2  -6   7       19.94       18.84      1.49 o 
   3  -6   7       13.64       11.78      1.25 o 
   4  -6   7       32.27       32.69      2.78 o 
   5  -6   7        1.18        0.97      0.97 o 
  -6  -5   7       37.35       48.22      3.44 o 
  -5  -5   7       30.40       33.35      2.75 o 
  -4  -5   7        1.64        1.82      0.88 o 
  -3  -5   7       18.72       21.13      1.32 o 
  -2  -5   7       64.21       56.82      2.05 o 
  -1  -5   7       30.47       32.10      1.54 o 
   0  -5   7      152.86      141.92      4.76 o 
   1  -5   7       13.02       11.23      1.07 o 
   2  -5   7       70.56       80.15      3.43 o 
   3  -5   7       54.42       58.17      2.61 o 
   4  -5   7       27.01       28.20      2.88 o 
   5  -5   7        2.01        2.78      1.16 o 
   6  -5   7       14.67       20.30      2.65 o 
  -7  -4   7      112.91      143.40      6.43 o 
  -6  -4   7       21.25       22.53      2.69 o 
  -5  -4   7       23.27       23.58      2.53 o 
  -4  -4   7       55.44       48.60      2.99 o 
  -3  -4   7       12.08        9.54      0.96 o 
  -2  -4   7       88.83       75.99      2.30 o 
  -1  -4   7       27.50       27.94      1.87 o 
   0  -4   7      140.57      147.61      3.46 o 
   1  -4   7      189.47      182.52      3.95 o 
   2  -4   7      656.07      666.68     14.01 o 
   3  -4   7        0.08       -0.44      0.39 o 
   4  -4   7       28.76       23.50      2.46 o 
   5  -4   7        6.54        4.64      1.32 o 
   6  -4   7        0.05        0.92      0.95 o 
  -7  -3   7        2.87        1.64      1.94 o 
  -6  -3   7       15.92       17.58      1.59 o 
  -5  -3   7       35.32       32.57      2.07 o 
  -4  -3   7       10.37        6.72      0.91 o 
  -3  -3   7     1389.19     1381.60     20.63 o 
  -2  -3   7      135.64      139.23      2.91 o 
  -1  -3   7        0.51        1.32      0.33 o 
   0  -3   7      189.59      187.03      2.97 o 
   1  -3   7       32.20       32.29      1.83 o 
   2  -3   7       57.09       60.85      1.52 o 
   3  -3   7       27.89       23.73      4.00 o 
   4  -3   7       30.37       28.02      1.56 o 
   5  -3   7        3.57        3.65      0.82 o 
   6  -3   7       55.43       51.57      2.38 o 
  -7  -2   7        4.23        3.61      0.91 o 
  -6  -2   7        8.06        9.20      1.20 o 
  -5  -2   7        1.77        1.04      0.57 o 
  -4  -2   7     1249.47     1233.10     18.94 o 
  -2  -2   7       13.39       14.94      0.80 o 
  -1  -2   7        5.36        7.26      0.75 o 
   0  -2   7        9.30        9.02      0.62 o 
   1  -2   7       13.62       14.00      0.80 o 
   2  -2   7        3.02        2.88      0.43 o 
   3  -2   7        1.81        2.03      0.62 o 
   4  -2   7       26.40       27.21      1.54 o 
   5  -2   7      186.48      184.95      4.65 o 
   6  -2   7       10.65       13.27      1.45 o 
  -7  -1   7        0.08        0.00      0.66 o 
  -6  -1   7        1.48        1.17      0.66 o 
  -5  -1   7       15.81       13.67      1.30 o 
  -4  -1   7       29.19       30.89      1.53 o 
  -3  -1   7       87.96       77.78      3.41 o 
  -2  -1   7      190.22      190.44      3.16 o 
  -1  -1   7       48.81       42.46      1.21 o 
   0  -1   7      276.74      293.01      4.24 o 
   1  -1   7       63.54       66.14      1.80 o 
   2  -1   7        2.14        2.56      0.61 o 
   3  -1   7       16.04       17.26      1.39 o 
   4  -1   7      107.32      106.83      3.20 o 
   5  -1   7       13.31       12.89      1.35 o 
   6  -1   7       40.31       45.56      3.31 o 
  -7   0   7       16.76       14.73      1.56 o 
  -6   0   7        2.85        4.00      0.91 o 
  -5   0   7        6.38        6.15      0.96 o 
  -4   0   7        0.34        0.12      0.45 o 
  -3   0   7       29.98       29.98      1.47 o 
  -2   0   7       12.45       13.14      0.82 o 
  -1   0   7      214.55      215.73      3.88 o 
   0   0   7      120.65      133.50      3.27 o 
   1   0   7        0.29        0.30      0.26 o 
   2   0   7        1.26        2.25      0.61 o 
   3   0   7        1.05        1.10      1.02 o 
   4   0   7        0.07       -0.36      0.46 o 
   5   0   7        8.03        8.31      1.18 o 
   6   0   7       16.03       16.63      2.44 o 
  -7   1   7        0.74        0.18      0.68 o 
  -6   1   7        2.46        1.23      0.71 o 
  -5   1   7      346.17      310.48      6.47 o 
  -4   1   7       55.28       50.20      1.58 o 
  -3   1   7       26.57       27.39      1.14 o 
  -2   1   7       18.45       17.41      0.93 o 
  -1   1   7       47.45       46.47      1.33 o 
   0   1   7      183.26      181.97      3.55 o 
   1   1   7       18.07       19.00      1.22 o 
   2   1   7        4.61        5.65      0.86 o 
   3   1   7       96.65      104.96      4.36 o 
   4   1   7       61.74       66.39      2.55 o 
   5   1   7       10.70       11.41      1.33 o 
   6   1   7       13.93       15.14      2.42 o 
  -7   2   7        1.81        3.01      1.14 o 
  -6   2   7      138.99      119.31      3.77 o 
  -5   2   7       73.35       72.35      2.70 o 
  -4   2   7       95.43       94.49      2.28 o 
  -3   2   7       58.06       57.00      1.67 o 
  -2   2   7       54.91       50.73      1.89 o 
  -1   2   7       28.90       31.41      1.14 o 
   0   2   7        0.95        2.36      0.42 o 
   1   2   7        0.39        0.38      0.47 o 
   2   2   7       27.74       29.84      1.59 o 
   3   2   7      272.07      285.26      8.97 o 
   4   2   7        3.15        3.16      1.32 o 
   5   2   7        4.24        4.23      1.02 o 
   6   2   7        2.51        2.80      1.23 o 
  -7   3   7        0.05        1.18      0.84 o 
  -6   3   7       14.07       15.37      2.46 o 
  -5   3   7        9.24        9.39      1.23 o 
  -4   3   7        0.03       -0.27      0.40 o 
  -3   3   7       17.85       18.12      1.12 o 
  -2   3   7      236.62      241.22      4.03 o 
  -1   3   7       64.42       71.31      1.83 o 
   0   3   7       78.22       77.57      1.81 o 
   1   3   7       38.74       36.37      1.72 o 
   2   3   7        3.35        3.84      0.98 o 
   3   3   7       69.89       65.63      2.51 o 
   4   3   7       23.58       23.00      1.80 o 
   5   3   7        2.30        2.70      1.12 o 
   6   3   7        3.46        3.22      1.33 o 
  -7   4   7        4.59        1.28      1.37 o 
  -6   4   7        7.29        6.00      1.82 o 
  -5   4   7       60.37       56.54      2.49 o 
  -4   4   7       17.25       16.34      1.16 o 
  -3   4   7      341.54      345.32      5.48 o 
  -2   4   7       26.68       29.00      1.45 o 
  -1   4   7        1.90        1.50      0.44 o 
   0   4   7       39.21       41.66      1.33 o 
   1   4   7       39.82       38.75      1.83 o 
   2   4   7       59.65       56.94      2.29 o 
   3   4   7       88.00       86.66      2.98 o 
   4   4   7        0.08       -0.64      0.86 o 
   5   4   7        0.48        0.44      0.86 o 
   6   4   7      337.31      341.59     11.60 o 
  -6   5   7       30.20       32.88      4.06 o 
  -5   5   7        4.74        3.94      0.97 o 
  -4   5   7        5.65        7.07      0.84 o 
  -3   5   7       21.64       22.67      1.27 o 
  -2   5   7       11.82       14.34      1.05 o 
  -1   5   7       10.20       10.01      0.88 o 
   0   5   7       15.76       15.14      1.58 o 
   1   5   7       89.94       85.91      2.84 o 
   2   5   7       53.67       53.58      2.31 o 
   3   5   7       45.43       43.64      2.19 o 
   4   5   7        0.21        0.84      0.81 o 
   5   5   7       11.58        9.62      1.48 o 
  -6   6   7        0.15       -0.20      1.09 o 
  -5   6   7        5.73        7.98      1.60 o 
  -4   6   7        1.62        2.02      0.57 o 
  -3   6   7       31.84       32.04      1.46 o 
  -2   6   7        2.36        1.97      0.55 o 
  -1   6   7       46.45       48.66      2.86 o 
   0   6   7       63.77       65.87      2.53 o 
   1   6   7      333.84      315.56      9.39 o 
   2   6   7        3.44        3.67      0.86 o 
   3   6   7       30.05       31.19      2.03 o 
   4   6   7        0.22        0.37      0.74 o 
   5   6   7        9.55       12.13      2.39 o 
  -5   7   7        0.48        1.68      0.84 o 
  -4   7   7      291.35      291.97      5.39 o 
  -3   7   7       52.37       53.04      1.94 o 
  -2   7   7        2.36        1.67      0.55 o 
  -1   7   7       56.45       56.26      3.00 o 
   0   7   7       11.57       10.04      1.24 o 
   1   7   7       51.45       50.59      2.34 o 
   2   7   7        4.95        6.65      1.10 o 
   3   7   7       13.55       13.26      1.52 o 
   4   7   7        0.20       -0.65      0.66 o 
  -4   8   7        1.84        2.29      1.02 o 
  -3   8   7        0.19        0.52      0.69 o 
  -2   8   7        4.14        4.59      0.76 o 
  -1   8   7        0.18        0.10      0.52 o 
   0   8   7        4.61        3.31      0.86 o 
   1   8   7        2.10        3.10      0.86 o 
   2   8   7       13.23       13.48      1.54 o 
   3   8   7        1.34        1.01      0.79 o 
  -3   9   7       35.50       43.56      1.92 o 
  -2   9   7        8.75       10.51      1.10 o 
  -1   9   7       33.83       33.48      2.05 o 
   0   9   7        5.46        5.93      1.13 o 
   1   9   7        2.64        3.25      0.93 o 
   2   9   7        8.99        9.99      2.80 o 
  -3  -9   8       14.97       16.28      2.50 o 
  -2  -9   8        3.23        2.22      0.83 o 
  -1  -9   8       18.59       19.15      1.73 o 
   0  -9   8       82.53       95.58      4.82 o 
   1  -9   8       35.81       46.43      6.19 o 
   2  -9   8       53.43       57.25      2.67 o 
  -4  -8   8        8.32        8.81      1.86 o 
  -3  -8   8       17.16       19.06      2.49 o 
  -2  -8   8        3.55        4.05      0.85 o 
  -1  -8   8        3.30        2.59      0.74 o 
   0  -8   8        5.33        9.16      2.52 o 
   1  -8   8        0.79        1.67      0.69 o 
   2  -8   8       19.55       25.65      2.69 o 
   3  -8   8       20.61       21.09      2.11 o 
  -5  -7   8        4.53        3.69      1.32 o 
  -4  -7   8       75.20       93.03      4.80 o 
  -3  -7   8        3.99        4.64      1.32 o 
  -2  -7   8       11.77       10.66      1.65 o 
  -1  -7   8        0.32        0.88      0.52 o 
   0  -7   8        7.74        6.00      1.59 o 
   1  -7   8        4.75        4.98      0.93 o 
   2  -7   8        0.05        0.88      0.60 o 
   3  -7   8       61.88       71.86      4.19 o 
   4  -7   8        7.42        9.63      1.99 o 
  -5  -6   8       10.11       12.62      2.06 o 
  -4  -6   8        7.64        9.00      1.68 o 
  -3  -6   8        8.17       10.55      1.74 o 
  -2  -6   8        4.50        2.54      0.66 o 
  -1  -6   8       60.73       55.48      2.22 o 
   0  -6   8       86.15       77.19      2.64 o 
   1  -6   8      134.75      129.65      5.33 o 
   2  -6   8        0.01        0.24      0.65 o 
   3  -6   8        3.29        4.41      1.33 o 
   4  -6   8       15.07       16.34      2.40 o 
   5  -6   8        8.17       13.23      2.27 o 
  -6  -5   8       31.35       38.78      3.22 o 
  -5  -5   8        1.68        2.01      1.07 o 
  -4  -5   8       26.52       23.67      2.50 o 
  -3  -5   8        2.13        3.52      0.72 o 
  -2  -5   8        8.39        4.88      0.79 o 
  -1  -5   8       65.44       51.97      3.39 o 
   0  -5   8        2.03        3.24      0.98 o 
   1  -5   8        0.63        0.70      0.47 o 
   2  -5   8        6.47        7.09      1.10 o 
   3  -5   8       27.33       29.70      2.56 o 
   4  -5   8       74.73       65.72      3.87 o 
   5  -5   8        0.01        1.00      0.98 o 
  -6  -4   8        2.35        1.70      1.08 o 
  -5  -4   8       13.53       12.93      2.01 o 
  -4  -4   8       18.63       15.88      2.06 o 
  -3  -4   8        4.36        2.79      1.27 o 
  -2  -4   8      139.75      126.00      4.53 o 
  -1  -4   8       29.95       27.08      1.57 o 
   0  -4   8      213.97      216.06      4.63 o 
   1  -4   8       16.16       14.98      1.09 o 
   2  -4   8      458.96      441.84     11.89 o 
   3  -4   8      274.53      266.66      8.45 o 
   4  -4   8      133.48      117.18      5.13 o 
   5  -4   8       31.82       32.37      2.78 o 
  -7  -3   8        2.44        1.99      1.13 o 
  -6  -3   8        4.96        5.90      1.52 o 
  -5  -3   8        8.42       11.23      1.84 o 
  -4  -3   8        8.91        6.32      1.36 o 
  -3  -3   8       25.71       24.44      1.58 o 
  -2  -3   8       61.42       62.80      2.14 o 
  -1  -3   8      111.73      108.98      7.42 o 
   0  -3   8       80.43       77.98      2.34 o 
   1  -3   8      446.38      419.41      7.32 o 
   2  -3   8      218.82      209.23      6.86 o 
   3  -3   8      187.40      179.60      6.39 o 
   4  -3   8       82.39       81.61      4.17 o 
   5  -3   8       21.80       19.62      2.46 o 
   6  -3   8        0.22        2.43      1.21 o 
  -7  -2   8        1.75        1.09      0.76 o 
  -6  -2   8       47.71       57.39      2.52 o 
  -5  -2   8        0.64        0.83      0.60 o 
  -4  -2   8      270.34      278.02      5.67 o 
  -3  -2   8      158.96      151.70      2.85 o 
  -2  -2   8      177.02      183.41      3.18 o 
  -1  -2   8       58.18       61.96      1.55 o 
   0  -2   8       70.89       73.30      1.66 o 
   1  -2   8      320.30      322.18      4.69 o 
   2  -2   8       26.10       27.71      2.34 o 
   3  -2   8        0.49       -0.24      0.49 o 
   4  -2   8       60.72       55.10      2.30 o 
   5  -2   8       30.71       26.60      2.12 o 
   6  -2   8        0.10        1.01      0.72 o 
  -7  -1   8        4.48        7.50      1.73 o 
  -6  -1   8       21.52       27.56      2.00 o 
  -5  -1   8       12.66       11.38      1.25 o 
  -4  -1   8      211.42      210.90      4.71 o 
  -3  -1   8      198.65      202.12      4.91 o 
  -2  -1   8        2.99        2.71      0.48 o 
  -1  -1   8       50.43       50.75      1.42 o 
   0  -1   8       68.77       69.87      1.63 o 
   1  -1   8      112.50      111.25      2.91 o 
   2  -1   8       75.56       79.59      3.00 o 
   3  -1   8        8.38        8.74      1.08 o 
   4  -1   8        8.06        6.02      1.01 o 
   5  -1   8       13.66       13.25      1.45 o 
   6  -1   8        0.95        1.92      0.80 o 
  -7   0   8        2.48        1.96      0.85 o 
  -6   0   8       51.29       48.37      3.99 o 
  -5   0   8       12.80       10.30      1.19 o 
  -4   0   8       90.48       87.04      4.29 o 
  -3   0   8       40.59       39.80      1.38 o 
  -2   0   8        0.10        0.07      0.45 o 
  -1   0   8       47.85       53.17      1.48 o 
   0   0   8      171.23      185.12      3.10 o 
   1   0   8      247.30      246.90      6.45 o 
   2   0   8        4.67        3.86      0.76 o 
   3   0   8        6.59        8.73      1.08 o 
   4   0   8        0.23        0.36      0.65 o 
   5   0   8       19.01       20.56      1.81 o 
   6   0   8        0.06        0.72      0.98 o 
  -7   1   8       22.64       26.39      4.70 o 
  -6   1   8        0.05        0.69      0.68 o 
  -5   1   8       48.50       46.35      5.27 o 
  -3   1   8       33.43       29.11      1.58 o 
  -2   1   8       17.63       15.97      0.99 o 
  -1   1   8      459.17      460.18      6.44 o 
   0   1   8       40.91       46.41      1.42 o 
   1   1   8       56.71       56.43      2.10 o 
   2   1   8       17.96       16.27      1.39 o 
   3   1   8       42.90       46.44      2.07 o 
   4   1   8       20.17       18.14      1.66 o 
   5   1   8       11.86       16.89      3.08 o 
   6   1   8        7.07        7.19      1.89 o 
  -7   2   8        6.85        7.83      1.30 o 
  -6   2   8       44.42       37.47      2.15 o 
  -5   2   8       18.45       18.89      1.61 o 
  -4   2   8       76.17       70.18      2.18 o 
  -3   2   8        3.25        2.98      0.74 o 
  -2   2   8        0.23       -0.26      0.37 o 
  -1   2   8        0.35        0.27      0.36 o 
   0   2   8        6.39        7.50      0.95 o 
   1   2   8       37.11       32.47      1.66 o 
   2   2   8        4.96        4.22      0.89 o 
   3   2   8       28.05       29.88      1.75 o 
   4   2   8        7.34        9.97      1.98 o 
   5   2   8       31.35       33.35      2.74 o 
   6   2   8       26.99       26.34      3.21 o 
  -6   3   8        5.51        5.36      1.62 o 
  -5   3   8       55.55       55.72      2.47 o 
  -4   3   8       51.51       48.43      1.74 o 
  -3   3   8       60.24       62.58      1.90 o 
  -2   3   8        0.15        0.33      0.41 o 
  -1   3   8        2.69        3.90      0.62 o 
   0   3   8       10.60        9.53      1.18 o 
   1   3   8        2.10        1.91      0.94 o 
   2   3   8       48.31       47.52      3.70 o 
   3   3   8       22.08       20.49      2.17 o 
   4   3   8       16.14       14.46      1.57 o 
   5   3   8       13.47       13.21      2.11 o 
  -6   4   8        1.63        0.42      0.83 o 
  -5   4   8       50.79       49.85      2.43 o 
  -4   4   8       32.01       33.69      1.54 o 
  -3   4   8        0.11        0.01      0.40 o 
  -2   4   8       54.30       50.19      1.69 o 
  -1   4   8       21.84       22.50      1.16 o 
   0   4   8       76.60       79.35      2.73 o 
   1   4   8        0.09       -0.47      0.48 o 
   2   4   8       10.95       11.42      1.33 o 
   3   4   8       72.20       68.90      2.80 o 
   4   4   8        0.42        0.98      0.85 o 
   5   4   8       46.70       44.58      3.41 o 
  -6   5   8        3.86        3.00      1.04 o 
  -5   5   8        5.59        5.00      1.49 o 
  -4   5   8        4.13        3.11      0.71 o 
  -3   5   8        0.34        1.07      0.51 o 
  -2   5   8       59.82       57.89      1.86 o 
  -1   5   8        0.02       -0.06      0.37 o 
   0   5   8        0.85        0.49      0.55 o 
   1   5   8        0.22        0.13      0.58 o 
   2   5   8       57.97       55.97      2.58 o 
   3   5   8      190.84      185.73      5.00 o 
   4   5   8       37.01       34.10      4.47 o 
   5   5   8       19.04       20.66      4.15 o 
  -5   6   8        0.50       -0.03      0.68 o 
  -4   6   8        2.05        1.58      0.60 o 
  -3   6   8       63.20       57.86      2.00 o 
  -2   6   8        0.23       -0.18      0.62 o 
  -1   6   8       47.25       49.75      2.25 o 
   0   6   8        0.90        0.51      0.54 o 
   1   6   8      122.66      114.82      3.64 o 
   2   6   8      346.25      313.16      7.80 o 
   3   6   8      264.55      258.36      6.33 o 
   4   6   8       49.03       48.56      2.64 o 
  -4   7   8        0.36        0.54      0.53 o 
  -3   7   8       53.48       55.83      2.07 o 
  -2   7   8        0.84        1.37      0.56 o 
  -1   7   8        1.28        0.57      0.57 o 
   0   7   8       33.53       32.58      2.08 o 
   1   7   8      250.77      213.90      8.75 o 
   2   7   8      130.33      108.29      3.74 o 
   3   7   8       17.21       14.88      1.75 o 
  -3   8   8      119.31      125.79      3.31 o 
  -2   8   8       38.64       42.99      2.30 o 
  -1   8   8       22.61       24.95      2.31 o 
   0   8   8      115.68      108.78      4.32 o 
   1   8   8       18.30       15.16      1.66 o 
   2   8   8       23.92       25.93      2.16 o 
  -2   9   8        0.05        0.29      0.56 o 
  -1   9   8        0.64        1.17      0.68 o 
   0   9   8       11.84       12.02      1.53 o 
  -2  -9   9        9.96       14.72      1.71 o 
  -1  -9   9        0.13       -0.12      0.49 o 
   0  -9   9        0.80        4.27      1.29 o 
   1  -9   9        0.02        0.37      0.63 o 
  -3  -8   9       37.62       42.60      3.35 o 
  -2  -8   9       16.37       14.99      1.50 o 
  -1  -8   9        2.66        3.14      1.05 o 
   0  -8   9        2.10        3.73      0.86 o 
   1  -8   9       13.09       19.53      1.77 o 
   2  -8   9        0.02        1.30      1.02 o 
  -4  -7   9       80.62       89.44      4.83 o 
  -3  -7   9       54.13       60.37      3.79 o 
  -2  -7   9       42.45       46.84      2.18 o 
  -1  -7   9       14.78       15.78      1.50 o 
   0  -7   9        0.16        0.22      0.48 o 
   1  -7   9        0.27        0.87      0.61 o 
   2  -7   9       13.66       15.14      1.52 o 
   3  -7   9       42.39       44.49      3.43 o 
  -5  -6   9       17.17       17.48      2.50 o 
  -4  -6   9       10.06       12.65      2.03 o 
  -3  -6   9       41.57       39.91      2.96 o 
  -2  -6   9       23.69       23.65      3.83 o 
  -1  -6   9        1.27        1.07      0.57 o 
   0  -6   9        1.80        4.55      0.83 o 
   1  -6   9        2.85        2.62      1.11 o 
   2  -6   9        3.23        2.74      1.11 o 
   3  -6   9        0.29        0.60      0.92 o 
   4  -6   9       92.11      100.97      5.26 o 
  -5  -5   9        0.77        0.67      0.88 o 
  -4  -5   9        8.72       10.14      1.80 o 
  -3  -5   9        1.74        1.27      0.91 o 
  -2  -5   9       29.22       25.11      1.49 o 
  -1  -5   9      249.60      221.57      5.01 o 
   0  -5   9      115.88      102.84      3.52 o 
   1  -5   9       99.49       91.35      2.83 o 
   2  -5   9       19.19       18.74      2.31 o 
   3  -5   9        0.91       -0.44      0.76 o 
   4  -5   9        7.77        9.79      1.95 o 
   5  -5   9        3.72        7.38      1.77 o 
  -6  -4   9       52.16       51.99      3.75 o 
  -5  -4   9        2.06        1.93      1.02 o 
  -4  -4   9       39.72       46.73      3.16 o 
  -3  -4   9       10.35        7.49      0.96 o 
  -2  -4   9      107.22       91.74      2.83 o 
  -1  -4   9      118.02      112.59      7.46 o 
   0  -4   9       18.71       20.62      1.49 o 
   1  -4   9      228.82      203.08      4.49 o 
   2  -4   9        1.23        1.92      1.11 o 
   3  -4   9        0.35        0.13      0.85 o 
   4  -4   9       13.84       10.83      1.95 o 
   5  -4   9        1.04        3.81      1.33 o 
  -6  -3   9       74.79       90.26      4.85 o 
  -5  -3   9        8.23       11.05      1.90 o 
  -4  -3   9       13.34       19.53      2.31 o 
  -3  -3   9       17.94       17.33      1.59 o 
  -2  -3   9       53.65       50.96      2.58 o 
  -1  -3   9       20.39       20.67      1.34 o 
   0  -3   9        0.88        0.35      0.48 o 
   1  -3   9      110.41      108.28      4.66 o 
   2  -3   9       61.84       57.59      3.41 o 
   3  -3   9      237.95      231.71      7.81 o 
   4  -3   9       50.17       54.91      3.57 o 
   5  -3   9       11.18       15.50      2.40 o 
  -6  -2   9        9.66        7.73      1.71 o 
  -5  -2   9        0.80        0.47      0.58 o 
  -4  -2   9       79.68       73.20      2.48 o 
  -3  -2   9       23.12       21.97      1.18 o 
  -2  -2   9      269.01      268.16      4.32 o 
  -1  -2   9        6.44        7.15      0.68 o 
   0  -2   9       77.96       75.48      1.80 o 
   1  -2   9        9.63        9.83      1.01 o 
   2  -2   9      349.55      352.62     10.23 o 
   3  -2   9        6.20        7.11      1.13 o 
   4  -2   9       20.98       23.41      1.79 o 
   5  -2   9        7.97        5.84      1.58 o 
  -6  -1   9       37.42       38.12      2.40 o 
  -5  -1   9        3.15        4.98      0.92 o 
  -4  -1   9        7.52        7.79      1.02 o 
  -3  -1   9     1096.32     1115.42     17.19 o 
  -2  -1   9      239.81      244.43      4.09 o 
  -1  -1   9       92.80       89.03      2.05 o 
   0  -1   9       31.55       31.64      2.04 o 
   1  -1   9        1.10        0.86      0.57 o 
   2  -1   9       13.92       15.59      1.37 o 
   3  -1   9        0.04        0.18      0.56 o 
   4  -1   9        5.00        3.97      0.91 o 
   5  -1   9        5.58        4.37      1.01 o 
  -6   0   9        0.04        1.20      0.72 o 
  -5   0   9       13.37       14.18      2.25 o 
  -4   0   9      363.07      346.91      6.86 o 
  -3   0   9        5.07        4.53      0.66 o 
  -2   0   9       35.54       34.38      1.31 o 
  -1   0   9      100.00       98.16      2.19 o 
   0   0   9       12.83       13.54      1.20 o 
   1   0   9       56.67       53.17      2.09 o 
   2   0   9        7.22        7.73      1.05 o 
   3   0   9        1.67        1.96      0.76 o 
   4   0   9        1.91        1.58      0.77 o 
   5   0   9      155.73      160.62      6.63 o 
  -6   1   9        6.86        6.39      1.11 o 
  -5   1   9        0.01        0.91      0.64 o 
  -4   1   9        0.44        0.52      0.61 o 
  -3   1   9       70.77       76.34      2.08 o 
  -2   1   9        5.05        4.77      0.66 o 
  -1   1   9        7.64        7.67      0.75 o 
   0   1   9      102.56       93.96      2.88 o 
   1   1   9       63.86       67.45      2.44 o 
   2   1   9       16.28       17.48      1.50 o 
   3   1   9        6.62        8.19      1.16 o 
   4   1   9       19.34       21.39      1.88 o 
   5   1   9        0.30        0.40      0.73 o 
  -6   2   9        1.03        1.76      0.77 o 
  -5   2   9        6.48        5.07      0.99 o 
  -4   2   9       99.24       98.45      2.56 o 
  -3   2   9        1.64        1.18      0.53 o 
  -2   2   9        0.22        0.04      0.41 o 
  -1   2   9       15.16       14.92      1.17 o 
   0   2   9       16.70       16.85      1.44 o 
   1   2   9       32.82       30.12      1.78 o 
   2   2   9        2.90        3.98      0.90 o 
   3   2   9        2.08        1.02      0.74 o 
   4   2   9       16.68       16.73      2.53 o 
   5   2   9        1.22        1.58      1.03 o 
  -6   3   9        8.68       10.85      1.48 o 
  -5   3   9      154.72      141.22      5.91 o 
  -4   3   9      132.39      126.80      3.01 o 
  -3   3   9       93.37       96.65      2.50 o 
  -2   3   9       20.31       21.93      1.32 o 
  -1   3   9       27.04       24.15      1.60 o 
   0   3   9       77.90       76.21      2.72 o 
   1   3   9        0.00        0.24      0.58 o 
   2   3   9       26.15       25.20      1.93 o 
   3   3   9       25.96       23.12      1.92 o 
   4   3   9      120.22      114.67      3.83 o 
   5   3   9        6.11        9.13      1.60 o 
  -6   4   9       28.49       23.71      2.10 o 
  -5   4   9        0.45        0.73      0.72 o 
  -4   4   9       20.91       22.54      2.76 o 
  -3   4   9        2.32        3.28      1.03 o 
  -2   4   9       20.76       21.47      1.35 o 
  -1   4   9       25.36       25.97      3.45 o 
   0   4   9        5.82        6.36      1.02 o 
   1   4   9       17.29       17.25      1.58 o 
   2   4   9        0.43        0.16      0.68 o 
   3   4   9       33.78       31.52      2.12 o 
   4   4   9        6.90        5.20      2.63 o 
   5   4   9        5.20        4.97      1.22 o 
  -5   5   9        2.83        2.30      1.41 o 
  -4   5   9        1.85        2.08      0.67 o 
  -3   5   9        2.91        2.16      0.66 o 
  -2   5   9      229.09      231.80      4.37 o 
  -1   5   9       42.01       38.28      2.06 o 
   0   5   9       19.55       19.17      1.68 o 
   1   5   9        0.88        0.71      0.70 o 
   2   5   9        9.73        8.68      1.60 o 
   3   5   9       48.45       43.87      2.45 o 
   4   5   9       35.13       37.97      2.49 o 
  -5   6   9       48.26       51.94      2.72 o 
  -4   6   9       13.76       11.77      1.20 o 
  -3   6   9       63.50       63.36      2.18 o 
  -2   6   9       31.58       31.36      2.02 o 
  -1   6   9        8.61        8.48      1.23 o 
   0   6   9        8.98       12.82      1.47 o 
   1   6   9        3.57        2.90      0.91 o 
   2   6   9        0.08       -0.18      0.77 o 
   3   6   9       10.86       10.38      3.71 o 
  -4   7   9        0.87        1.35      0.65 o 
  -3   7   9        7.35        6.33      0.94 o 
  -2   7   9        0.01       -0.80      0.56 o 
  -1   7   9        0.73        1.19      1.49 o 
   0   7   9       51.01       47.42      2.41 o 
   1   7   9       38.51       32.08      2.35 o 
   2   7   9      123.61      114.72      5.42 o 
  -2   8   9       13.27       14.88      2.02 o 
  -1   8   9        0.95        1.53      2.24 o 
   0   8   9        0.58        1.12      0.75 o 
   1   8   9      107.66       99.57      3.76 o 
  -2  -8  10        0.92        1.69      0.99 o 
  -1  -8  10        0.50        0.27      0.83 o 
   0  -8  10        4.65        5.51      1.06 o 
   1  -8  10      106.63      126.96      4.13 o 
  -3  -7  10       38.63       38.31      3.10 o 
  -2  -7  10       15.21       13.66      1.45 o 
  -1  -7  10        6.82        8.16      1.15 o 
   0  -7  10       28.10       35.64      3.51 o 
   1  -7  10       10.87       18.08      1.70 o 
   2  -7  10       36.98       49.23      3.57 o 
  -4  -6  10       10.49       13.98      2.24 o 
  -3  -6  10       36.65       44.23      3.18 o 
  -2  -6  10        4.56        4.49      0.89 o 
  -1  -6  10        0.95        1.28      0.63 o 
   0  -6  10        3.90        6.18      0.98 o 
   1  -6  10       20.21       18.52      2.46 o 
   2  -6  10        5.93        7.13      1.62 o 
   3  -6  10        1.03        1.26      1.10 o 
  -5  -5  10        0.13        0.59      0.88 o 
  -4  -5  10       46.74       62.15      3.82 o 
  -3  -5  10        1.12        0.85      0.85 o 
  -2  -5  10       29.30       27.67      1.74 o 
  -1  -5  10        3.05        4.32      0.85 o 
   0  -5  10        1.92        1.75      0.65 o 
   1  -5  10        2.53        2.01      1.02 o 
   2  -5  10       24.87       22.82      2.64 o 
   3  -5  10       27.08       22.60      2.78 o 
   4  -5  10        1.54        2.36      1.33 o 
  -5  -4  10       14.21       16.19      2.39 o 
  -4  -4  10        9.82       10.83      1.83 o 
  -3  -4  10        3.17        2.57      1.05 o 
  -2  -4  10        1.21        0.89      0.55 o 
  -1  -4  10       61.69       49.87      2.67 o 
   0  -4  10       19.68       18.63      1.47 o 
   1  -4  10       55.55       48.14      3.22 o 
   2  -4  10        3.43        4.29      1.38 o 
   3  -4  10        0.60        1.24      1.14 o 
   4  -4  10       61.00       60.66      3.97 o 
  -6  -3  10       51.87       56.95      3.92 o 
  -5  -3  10        0.00       -0.25      0.76 o 
  -4  -3  10        7.53        8.37      1.61 o 
  -3  -3  10        3.99        4.02      0.82 o 
  -2  -3  10        0.05       -0.39      0.41 o 
  -1  -3  10       96.11       91.03      2.82 o 
   0  -3  10       36.63       31.30      2.52 o 
   1  -3  10       61.11       54.19      3.35 o 
   2  -3  10        0.05        0.54      0.95 o 
   3  -3  10       20.61       21.83      2.66 o 
   4  -3  10      119.11      124.66      5.80 o 
  -6  -2  10        0.84        2.06      1.11 o 
  -5  -2  10        8.95        7.38      1.61 o 
  -4  -2  10        6.45        6.34      1.39 o 
  -3  -2  10        0.42        0.41      0.53 o 
  -2  -2  10      112.49      119.87     10.14 o 
  -1  -2  10       34.14       40.18      1.79 o 
   0  -2  10      139.15      147.91      5.74 o 
   1  -2  10       21.58       20.25      2.43 o 
   2  -2  10      565.64      594.26     15.56 o 
   3  -2  10       41.00       43.20      3.24 o 
   4  -2  10      116.94      121.90      5.62 o 
   5  -2  10       75.48       71.56      4.39 o 
  -6  -1  10        0.39        0.51      0.97 o 
  -5  -1  10       34.90       42.05      2.10 o 
  -4  -1  10        3.65        1.91      1.87 o 
  -3  -1  10       33.22       36.19      1.44 o 
  -2  -1  10        0.08        0.55      0.44 o 
  -1  -1  10        0.02       -0.07      0.37 o 
   0  -1  10        1.50        1.40      0.62 o 
   1  -1  10       65.07       61.86      2.30 o 
   2  -1  10      146.49      154.86      5.09 o 
   3  -1  10       70.73       72.15      2.79 o 
   4  -1  10       12.14       13.01      1.53 o 
   5  -1  10       32.50       34.14      2.40 o 
  -6   0  10       20.27       23.10      2.65 o 
  -5   0  10        2.97        3.90      0.89 o 
  -4   0  10      111.81      114.78      3.40 o 
  -3   0  10      436.22      450.96      6.79 o 
  -2   0  10       46.00       49.90      1.79 o 
  -1   0  10       31.17       33.79      1.72 o 
   0   0  10       51.03       48.17      2.04 o 
   1   0  10      156.32      150.50      3.94 o 
   2   0  10       95.39       92.15      3.07 o 
   3   0  10        1.29        2.09      0.84 o 
   4   0  10       37.82       39.21      2.39 o 
   5   0  10       10.39       11.66      1.56 o 
  -6   1  10       13.25       15.25      1.63 o 
  -5   1  10        7.37        8.18      1.36 o 
  -4   1  10       19.48       22.55      1.73 o 
  -3   1  10      123.80      122.50      2.82 o 
  -2   1  10       11.56       11.48      0.96 o 
  -1   1  10        0.67        0.83      0.65 o 
   0   1  10        3.90        3.60      0.85 o 
   1   1  10        0.01       -0.52      0.94 o 
   2   1  10       90.40       92.07      3.15 o 
   3   1  10        5.76        3.51      1.20 o 
   4   1  10        1.06        2.23      0.91 o 
   5   1  10        4.90        4.19      1.43 o 
  -6   2  10        3.44        3.72      0.99 o 
  -5   2  10        3.53        4.74      0.99 o 
  -4   2  10      109.59      104.88      3.32 o 
  -3   2  10        9.34       10.84      0.99 o 
  -2   2  10        4.17        3.98      0.68 o 
  -1   2  10        2.42        3.41      0.84 o 
   0   2  10      351.15      352.43      7.20 o 
   1   2  10       14.57       16.63      1.56 o 
   2   2  10       20.27       18.25      3.89 o 
   3   2  10        3.47        4.73      1.44 o 
   4   2  10        2.92        3.15      1.74 o 
  -5   3  10        2.22        3.36      0.94 o 
  -4   3  10       61.14       65.10      2.17 o 
  -3   3  10       32.09       28.82      1.48 o 
  -2   3  10        0.95        0.36      0.68 o 
  -1   3  10       74.78       75.56      3.41 o 
   0   3  10        0.35        0.11      0.60 o 
   1   3  10        6.70        6.32      1.10 o 
   2   3  10       16.53       15.19      1.61 o 
   3   3  10       15.57       16.72      1.75 o 
   4   3  10        1.95        1.77      0.93 o 
  -5   4  10       12.17       12.16      1.51 o 
  -4   4  10       35.63       36.63      1.74 o 
  -3   4  10       12.10       11.65      1.13 o 
  -2   4  10        6.89        7.71      1.19 o 
  -1   4  10        1.99        2.25      0.91 o 
   0   4  10       11.73       13.46      1.49 o 
   1   4  10        3.88        3.15      0.97 o 
   2   4  10        4.55        3.81      1.05 o 
   3   4  10       36.58       35.72      2.35 o 
   4   4  10        0.72        0.86      0.87 o 
  -4   5  10       22.99       22.61      1.61 o 
  -3   5  10       64.32       66.07      4.18 o 
  -2   5  10        4.30        4.58      1.03 o 
  -1   5  10        7.16        6.26      1.43 o 
   0   5  10        2.47        3.13      0.94 o 
   1   5  10        4.40        5.23      1.13 o 
   2   5  10       12.03       10.29      2.07 o 
   3   5  10        7.92        6.67      1.38 o 
  -4   6  10        0.14       -0.25      0.64 o 
  -3   6  10        0.01       -0.43      0.65 o 
  -2   6  10        8.23        7.61      1.22 o 
  -1   6  10        6.48        3.96      0.99 o 
   0   6  10       14.55       17.00      1.72 o 
   1   6  10        2.66        2.62      0.97 o 
   2   6  10        0.08       -0.51      0.86 o 
  -2   7  10       51.11       55.32      6.35 o 
  -1   7  10        0.05        0.08      0.63 o 
   0   7  10        6.30        7.61      1.28 o 
   1   7  10        0.07       -0.99      0.66 o 
  -2  -7  11        1.57        1.03      0.69 o 
  -1  -7  11        5.72        5.06      1.02 o 
   0  -7  11       14.15       20.01      2.61 o 
   1  -7  11        0.67        0.16      0.86 o 
  -3  -6  11       67.76       69.61      4.13 o 
  -2  -6  11        6.87        8.10      1.19 o 
  -1  -6  11        0.92        0.60      0.58 o 
   0  -6  11        0.08        1.08      0.92 o 
   1  -6  11       16.04       25.98      3.04 o 
   2  -6  11        0.42        1.52      1.00 o 
  -4  -5  11       23.64       34.53      3.40 o 
  -3  -5  11       41.47       44.46      3.19 o 
  -2  -5  11       85.84       88.55      3.46 o 
  -1  -5  11       13.98       13.11      1.35 o 
   0  -5  11        2.87        5.69      1.46 o 
   1  -5  11        2.63        4.30      1.36 o 
   2  -5  11       11.93       11.26      2.08 o 
   3  -5  11       26.16       31.78      3.45 o 
  -4  -4  11        0.23        1.84      1.02 o 
  -3  -4  11        5.77        4.76      1.29 o 
  -2  -4  11        0.53       -0.17      0.49 o 
  -1  -4  11        7.38        6.80      1.02 o 
   0  -4  11       21.16       17.65      2.40 o 
   1  -4  11        5.93        3.88      1.30 o 
   2  -4  11       59.37       55.02      3.76 o 
   3  -4  11        0.92       -0.32      0.94 o 
  -5  -3  11       16.94       14.55      2.27 o 
  -4  -3  11       11.08       12.05      1.98 o 
  -3  -3  11        1.31        2.47      1.07 o 
  -2  -3  11       53.05       44.97      3.72 o 
  -1  -3  11      139.13      122.53      5.24 o 
   0  -3  11      164.98      157.17      6.23 o 
   1  -3  11       66.80       61.75      3.82 o 
   2  -3  11       98.64       93.79      4.86 o 
   3  -3  11        6.66        8.39      1.90 o 
   4  -3  11        1.34        1.64      1.32 o 
  -5  -2  11        0.05       -0.82      0.67 o 
  -4  -2  11       35.42       42.27      3.03 o 
  -3  -2  11        4.89        5.07      0.93 o 
  -2  -2  11       18.08       16.91      2.39 o 
  -1  -2  11       77.00       73.18      4.03 o 
   0  -2  11        6.23        7.38      1.71 o 
   1  -2  11       49.04       48.02      3.40 o 
   2  -2  11        5.08        7.23      1.80 o 
   3  -2  11       12.47       10.95      2.14 o 
   4  -2  11        3.32        2.84      1.49 o 
  -5  -1  11        0.77        1.07      1.00 o 
  -4  -1  11        3.50        2.40      1.14 o 
  -3  -1  11       43.99       44.64      3.18 o 
  -2  -1  11       61.67       67.41      2.51 o 
  -1  -1  11       58.73       60.22      3.66 o 
   0  -1  11        0.93        1.38      1.17 o 
   1  -1  11      187.78      201.84      7.43 o 
   2  -1  11        5.05        3.89      1.57 o 
   3  -1  11      250.83      257.48      9.09 o 
   4  -1  11       22.77       27.48      3.29 o 
  -5   0  11       25.63       29.09      2.53 o 
  -4   0  11        5.91        6.19      1.04 o 
  -3   0  11        0.72        0.61      0.55 o 
  -2   0  11      301.10      313.16      8.32 o 
  -1   0  11       75.74       76.51      3.87 o 
   0   0  11       12.05       12.54      2.40 o 
   1   0  11       30.97       31.50      1.90 o 
   2   0  11       96.86      102.76      3.44 o 
   3   0  11        5.72        5.80      1.60 o 
   4   0  11        0.08       -0.07      0.71 o 
  -5   1  11       11.41       14.15      5.31 o 
  -4   1  11       76.10       80.80      2.92 o 
  -3   1  11      463.95      487.94      7.46 o 
  -2   1  11      109.86      109.30      3.42 o 
  -1   1  11       29.94       30.57      1.90 o 
   0   1  11       13.46       13.14      1.40 o 
   1   1  11        5.70        5.96      1.17 o 
   2   1  11        2.00        1.14      0.90 o 
   3   1  11        1.21        1.13      0.88 o 
   4   1  11        0.02        0.09      0.99 o 
  -5   2  11        0.08        0.63      1.20 o 
  -4   2  11       60.70       59.96      4.21 o 
  -3   2  11        6.12        6.60      0.89 o 
  -2   2  11      104.64      104.73      3.43 o 
  -1   2  11       11.25       10.34      1.75 o 
   0   2  11       14.16       13.82      1.49 o 
   1   2  11       48.20       40.76      3.32 o 
   2   2  11       13.87       12.25      2.15 o 
   3   2  11        4.98        6.44      1.87 o 
   4   2  11        0.13        1.02      1.49 o 
  -5   3  11        0.13       -0.27      0.66 o 
  -4   3  11        4.77        4.60      0.99 o 
  -3   3  11        1.23        1.47      0.87 o 
  -2   3  11        0.44        0.35      0.71 o 
  -1   3  11        5.50        5.34      1.06 o 
   0   3  11       16.06       12.90      1.51 o 
   1   3  11       24.68       23.07      1.97 o 
   2   3  11        0.40        0.09      0.80 o 
   3   3  11        6.86        5.38      2.91 o 
  -4   4  11       74.68       80.51      3.13 o 
  -3   4  11       56.24       51.73      2.54 o 
  -2   4  11       17.06       14.22      1.57 o 
  -1   4  11        0.04       -0.56      0.68 o 
   0   4  11        2.96        3.56      1.46 o 
   1   4  11       45.55       40.79      2.32 o 
   2   4  11        2.69        2.55      1.00 o 
   3   4  11       12.25       10.79      1.60 o 
  -3   5  11       56.76       62.44      2.93 o 
  -2   5  11        1.56        1.97      0.87 o 
  -1   5  11       19.70       23.77      2.08 o 
   0   5  11       21.15       18.97      1.85 o 
   1   5  11        1.01        0.31      0.84 o 
   2   5  11        2.58        1.95      1.05 o 
  -2   6  11        1.96        2.09      0.95 o 
  -1   6  11       51.40       48.28      2.66 o 
   0   6  11        9.18        7.10      1.38 o 
   1   6  11       20.92       22.63      2.16 o 
  -1  -6  12        9.52        8.36      1.74 o 
   0  -6  12        0.77        0.42      0.88 o 
  -3  -5  12        1.87        2.44      1.11 o 
  -2  -5  12       23.40       25.90      1.98 o 
  -1  -5  12        8.89        9.76      1.89 o 
   0  -5  12        4.87        7.95      1.74 o 
   1  -5  12        9.58        7.58      1.83 o 
  -3  -4  12       27.03       34.56      2.85 o 
  -2  -4  12        0.41        0.16      0.81 o 
  -1  -4  12        4.94        6.94      1.61 o 
   0  -4  12        0.13        0.70      1.00 o 
   1  -4  12       17.01       15.21      2.37 o 
   2  -4  12        2.58        4.19      1.46 o 
  -4  -3  12       33.42       42.51      3.24 o 
  -3  -3  12        1.30        1.42      0.98 o 
  -2  -3  12        7.68        8.21      1.70 o 
  -1  -3  12        7.05        6.62      1.64 o 
   0  -3  12       18.43       19.44      2.62 o 
   1  -3  12        0.47        1.35      1.00 o 
   2  -3  12       36.65       37.83      3.21 o 
   3  -3  12        0.71        1.98      1.27 o 
  -4  -2  12        7.98        8.59      1.74 o 
  -3  -2  12        6.77        8.64      1.62 o 
  -2  -2  12        3.25        2.25      1.24 o 
  -1  -2  12       21.75       22.87      2.74 o 
   0  -2  12       16.00       19.35      2.61 o 
   1  -2  12        0.02       -1.27      0.85 o 
   2  -2  12        1.55        3.12      1.49 o 
   3  -2  12        1.99        0.94      1.26 o 
  -4  -1  12        1.71        1.41      1.02 o 
  -3  -1  12        7.44        6.37      1.08 o 
  -2  -1  12        0.43       -1.00      0.95 o 
  -1  -1  12      115.17      122.64      5.62 o 
   0  -1  12        0.60        0.31      1.11 o 
   1  -1  12       93.16       89.70      4.88 o 
   2  -1  12        2.61        4.22      1.68 o 
   3  -1  12      132.04      134.70      6.43 o 
  -4   0  12        0.74        1.89      1.11 o 
  -3   0  12        0.01       -0.32      1.17 o 
  -2   0  12        1.51        3.03      1.48 o 
  -1   0  12       55.66       49.81      3.54 o 
   0   0  12       12.20       14.96      2.39 o 
   1   0  12        3.63        3.44      1.55 o 
   2   0  12      247.32      260.76      9.40 o 
   3   0  12        6.29        6.63      1.98 o 
  -4   1  12        1.98        1.53      0.78 o 
  -3   1  12       45.34       50.29      2.45 o 
  -2   1  12      131.09      146.80      4.23 o 
  -1   1  12        0.95       -0.13      0.72 o 
   0   1  12        3.23        3.99      1.10 o 
   1   1  12        2.42        0.89      0.83 o 
   2   1  12      104.98      108.67      6.76 o 
   3   1  12       97.61       97.44      3.70 o 
  -4   2  12       10.07       11.93      2.09 o 
  -3   2  12      193.08      211.35      5.43 o 
  -2   2  12       14.17       13.34      1.54 o 
  -1   2  12        2.79        3.48      1.03 o 
   0   2  12       10.54        8.07      2.01 o 
   1   2  12        6.76        7.22      1.27 o 
   2   2  12       37.85       31.03      2.38 o 
  -3   3  12      147.88      157.06      6.59 o 
  -2   3  12        0.42        1.20      0.88 o 
  -1   3  12        0.01        0.17      0.71 o 
   0   3  12        1.65        0.97      0.81 o 
   1   3  12       74.89       78.76      3.26 o 
   2   3  12       12.93       15.34      1.79 o 
  -3   4  12       42.09       43.24      2.46 o 
  -2   4  12        8.12        9.01      1.47 o 
  -1   4  12        2.48        2.87      1.05 o 
   0   4  12      136.15      136.58      5.99 o 
   1   4  12        3.83        4.04      1.21 o 
  -1   5  12       18.35       20.13      2.04 o 
   0   5  12        1.85        1.43      0.99 o 
  -1  -4  13       35.28       37.95      3.19 o 
   0  -4  13        0.95        2.18      1.26 o 
  -2  -3  13       33.87       36.39      2.97 o 
  -1  -3  13        0.79        1.82      1.16 o 
   0  -3  13        5.87        7.20      1.82 o 
   1  -3  13        0.83        0.91      1.21 o 
  -2  -2  13        0.36        0.38      1.10 o 
  -1  -2  13       38.94       39.43      3.25 o 
   0  -2  13       33.25       32.21      3.47 o 
   1  -2  13       39.04       40.26      3.43 o 
  -2  -1  13        9.41        6.09      1.73 o 
  -1  -1  13       27.57       25.14      3.04 o 
   0  -1  13      116.69      111.53      5.70 o 
   1  -1  13       24.22       21.24      2.93 o 
  -3   0  13       15.72       13.88      2.42 o 
  -2   0  13       20.84       19.09      2.81 o 
  -1   0  13       53.06       62.61      4.30 o 
   0   0  13       12.28       12.27      2.42 o 
   1   0  13       13.86       13.66      2.55 o 
  -3   1  13       15.20       17.40      2.72 o 
  -2   1  13       38.98       44.24      3.66 o 
  -1   1  13       76.41       82.49      4.92 o 
   0   1  13       19.03       18.88      2.91 o 
   1   1  13       32.07       35.15      3.79 o 
  -2   2  13      165.50      167.42      4.88 o 
  -1   2  13       60.47       58.92      2.76 o 
   0   2  13       53.03       55.13      2.72 o 
   1   2  13        0.47        1.60      0.98 o 
  -1   3  13        3.51        2.64      1.07 o 
                                                 
